# Supplementary material for: X-ray and computational structural study of (E)-2-(4-chloro­phenyl­imino­meth­yl)-4-methoxy­phenol
Source: Acta Crystallogr Sect E Struct Rep Online. 2008 Jul 31;64(Pt 8):o1613–4. doi: 10.1107/S1600536808023416 (PMC2962225; doi:10.1107/S1600536808023416)
Supplement: Supplementary file 2 [file e-64-o1613-Isup2.hkl]

#
# h,k,l, Fc-squared, Fo-squared, sigma(Fo-squared) and status flag
#
data_I
_shelx_title ' TEST STRUCTURE D:\DATA\ARZU8_P21C\ARZU8'
_shelx_refln_list_code          4
_shelx_F_calc_maximum      151.30
_exptl_crystal_F_000       544.00
_reflns_d_resolution_high  0.8107
 
loop_
 _symmetry_equiv_pos_as_xyz
 'x, y, z'
 '-x, y+1/2, -z+1/2'
 '-x, -y, -z'
 'x, -y-1/2, z-1/2'
 
_cell_length_a    21.2642
_cell_length_b     4.7101
_cell_length_c    12.2175
_cell_angle_alpha  90.000
_cell_angle_beta   93.361
_cell_angle_gamma  90.000
 
_shelx_F_squared_multiplier     1.000
 
loop_
 _refln_index_h
 _refln_index_k
 _refln_index_l
 _refln_F_squared_calc
 _refln_F_squared_meas
 _refln_F_squared_sigma
 _refln_observed_status
   2   0   0     1052.33     1035.07     39.02 o
   3   0   0     1258.63     1200.55     55.57 o
   4   0   0      274.67      271.46      9.03 o
   5   0   0        3.64        4.76      2.18 o
   6   0   0       22.56       21.71      2.35 o
   7   0   0      100.32      104.61      2.57 o
   8   0   0      170.11      156.18      5.80 o
   9   0   0      320.92      321.56     11.93 o
  10   0   0       96.76       79.73      3.76 o
  11   0   0      140.80      135.16      4.34 o
  12   0   0        9.90       12.55      1.93 o
  13   0   0      445.24      418.40     11.81 o
  14   0   0      499.19      510.91     16.30 o
  15   0   0      212.04      213.04      6.97 o
  16   0   0      268.80      271.64      7.94 o
  17   0   0      183.48      196.76      6.54 o
  18   0   0      420.64      441.44      7.48 o
  19   0   0      334.00      370.15     15.67 o
  20   0   0      170.79      178.49      2.99 o
  21   0   0       30.99       35.19      2.74 o
  22   0   0       88.04       95.17      6.12 o
  23   0   0      652.27      606.87     16.89 o
  24   0   0      120.98      112.32      7.12 o
  25   0   0       93.38       74.55      4.46 o
  26   0   0        3.95        3.91      4.16 o
   1   1   0      205.90      210.22      2.92 o
   2   1   0      374.65      344.57      3.31 o
   3   1   0     3118.69     2972.82     26.63 o
   4   1   0    22890.80    21001.38    108.38 o
   5   1   0     4280.58     4206.32     74.32 o
   6   1   0      685.39      704.81      7.82 o
   7   1   0       37.88       36.97      1.74 o
   8   1   0       16.76       11.33      1.54 o
   9   1   0      398.38      360.83      6.71 o
  10   1   0      100.70       91.50      1.94 o
  11   1   0       30.01       33.74      1.84 o
  12   1   0      229.89      221.60      6.98 o
  13   1   0       25.04       23.68      1.76 o
  14   1   0      153.22      149.07      4.49 o
  15   1   0       44.91       50.72      1.68 o
  16   1   0      111.76      112.20      2.53 o
  17   1   0       19.76       22.25      1.85 o
  18   1   0       12.23       13.35      1.87 o
  19   1   0      631.60      668.44     18.55 o
  20   1   0       14.15       12.15      1.93 o
  21   1   0       10.82       10.67      2.01 o
  22   1   0       47.72       47.40      2.10 o
  23   1   0        5.79        6.85      2.06 o
  24   1   0       22.15       18.56      2.46 o
  25   1   0        1.96        2.15      2.38 o
   0   2   0       14.25       22.39      2.38 o
   1   2   0      656.24      621.02      3.10 o
   2   2   0      319.87      302.16      3.68 o
   3   2   0      109.06      106.66      2.07 o
   4   2   0        0.19        0.49      1.61 o
   5   2   0        1.10        1.39      1.69 o
   6   2   0      194.86      155.06      2.17 o
   7   2   0     1428.51     1494.46      9.68 o
   8   2   0      383.97      391.96      4.25 o
   9   2   0      677.75      700.15      9.31 o
  10   2   0      457.95      463.85      7.88 o
  11   2   0      153.33      159.18      2.95 o
  12   2   0      290.07      314.97      8.15 o
  13   2   0       40.48       38.58      1.67 o
  14   2   0        0.16        1.62      1.49 o
  15   2   0      102.90      106.56      4.27 o
  16   2   0      162.14      168.21      4.82 o
  17   2   0       71.29       75.21      3.96 o
  18   2   0        0.02       -0.06      1.66 o
  19   2   0       36.39       35.84      1.84 o
  20   2   0        2.03        0.14      1.85 o
  21   2   0        0.15        1.16      1.82 o
  22   2   0        0.96        2.50      1.84 o
  23   2   0        0.13       -0.80      2.04 o
  24   2   0        0.44       -0.93      2.14 o
   1   3   0       11.15       10.16      1.67 o
   2   3   0      369.28      401.39      6.65 o
   3   3   0      818.50      844.35      7.37 o
   4   3   0      338.93      341.19      4.06 o
   5   3   0      242.83      242.49      4.01 o
   6   3   0      245.43      237.54      3.79 o
   7   3   0      324.98      330.08      2.80 o
   8   3   0      481.60      485.55      7.60 o
   9   3   0       80.79       84.63      1.97 o
  10   3   0      300.46      313.68      4.25 o
  11   3   0       82.50       83.63      1.67 o
  12   3   0      370.87      374.64      6.43 o
  13   3   0      256.55      268.43      2.94 o
  14   3   0        4.03        5.25      1.56 o
  15   3   0        7.30        4.96      1.71 o
  16   3   0       12.80       14.62      1.77 o
  17   3   0        1.01        1.80      1.82 o
  18   3   0       10.26        9.45      1.71 o
  19   3   0       49.78       44.91      2.29 o
  20   3   0       55.62       59.34      2.35 o
  21   3   0       68.53       62.67      2.24 o
  22   3   0       13.07       14.64      2.16 o
   0   4   0      403.03      448.20     27.49 o
   1   4   0      154.16      161.82      2.81 o
   2   4   0      246.82      252.39      2.28 o
   3   4   0       81.26       80.94      1.97 o
   4   4   0        0.03        1.82      1.77 o
   5   4   0        2.54        3.13      1.82 o
   6   4   0       24.70       23.38      1.89 o
   7   4   0       11.76       13.12      1.64 o
   8   4   0       42.34       41.44      2.18 o
   9   4   0        0.44        0.46      1.76 o
  10   4   0        0.42       -0.98      1.79 o
  11   4   0        9.25        9.22      1.92 o
  12   4   0       60.26       63.25      1.86 o
  13   4   0        0.73        0.50      1.76 o
  14   4   0       68.13       66.67      2.04 o
  15   4   0        4.75        5.80      1.93 o
  16   4   0       34.73       33.46      2.06 o
  17   4   0       73.09       64.62      2.10 o
  18   4   0       14.91       14.35      1.99 o
   1   5   0        2.59        2.77      1.97 o
   2   5   0        1.39        0.89      2.00 o
   3   5   0        4.25        5.60      1.98 o
   4   5   0        4.96        6.61      1.97 o
   5   5   0        0.03        0.71      1.81 o
   6   5   0        9.57       10.08      1.97 o
   7   5   0       14.00       11.14      2.04 o
   8   5   0       27.25       26.78      2.00 o
   9   5   0       58.28       54.57      2.06 o
  10   5   0        1.28        2.84      1.92 o
  11   5   0        0.01       -0.10      2.02 o
  12   5   0        3.91        5.28      1.90 o
  13   5   0        0.18        1.69      1.97 o
 -25   1   1       12.32       11.46      2.56 o
 -24   1   1       52.82       50.07      2.67 o
 -23   1   1      118.47      113.59      3.48 o
 -22   1   1       19.75       19.17      2.22 o
 -21   1   1       79.25       80.06      4.02 o
 -20   1   1        9.52       10.14      2.12 o
 -19   1   1        4.09        4.59      2.10 o
 -18   1   1      104.87      115.59      2.99 o
 -17   1   1      102.43       99.30      2.44 o
 -16   1   1      221.67      227.97      7.91 o
 -15   1   1       20.92       18.23      1.65 o
 -14   1   1       45.17       47.27      1.65 o
 -13   1   1        2.74        6.63      1.52 o
 -12   1   1       47.19       53.85      1.63 o
 -11   1   1       11.97        8.25      1.48 o
 -10   1   1        0.69       -0.60      1.37 o
  -9   1   1     1247.49     1289.20     20.01 o
  -8   1   1      390.84      390.29      7.19 o
  -7   1   1     1395.90     1303.31     17.90 o
  -6   1   1      349.22      345.90      3.55 o
  -5   1   1     8658.44     8195.05     65.93 o
  -4   1   1    20921.31    31118.08   9021.98 o
  -3   1   1      797.68      797.58      4.37 o
  -2   1   1       55.92       57.77      2.19 o
  -1   1   1        8.93       11.96      2.01 o
   0   1   1     1475.52     1499.53     10.75 o
   1   1   1      532.26      565.73      4.59 o
   2   1   1      266.67      253.47      4.60 o
   3   1   1      427.47      410.14      4.36 o
   4   1   1     7012.61     6834.02     75.02 o
   5   1   1      275.72      243.36      3.95 o
   6   1   1     1637.60     1589.77     34.84 o
   7   1   1     1110.67     1109.47     19.66 o
   8   1   1       76.21       72.17      1.59 o
   9   1   1      877.29      856.21     13.61 o
  10   1   1      708.94      656.17     13.94 o
  11   1   1      998.24      995.04     23.98 o
  12   1   1      364.22      357.20      7.36 o
  13   1   1      439.94      450.33      9.05 o
  14   1   1      131.39      118.15      3.11 o
  15   1   1       68.40       64.66      2.78 o
  16   1   1       12.50       14.77      1.74 o
  17   1   1        8.35        9.36      1.60 o
  18   1   1        5.20        6.30      1.69 o
  19   1   1      553.43      590.76     16.46 o
  20   1   1        8.18        7.72      1.85 o
  21   1   1       36.28       34.66      2.00 o
  22   1   1       14.48       14.60      2.08 o
  23   1   1        2.08        1.62      1.96 o
  24   1   1       13.06       11.71      2.12 o
  25   1   1       29.61       28.08      2.12 o
 -24   2   1        6.80        5.92      2.47 o
 -23   2   1        3.08        0.87      2.32 o
 -22   2   1        2.51        1.72      2.21 o
 -21   2   1       11.70       10.89      2.01 o
 -20   2   1        0.00       -0.62      1.96 o
 -19   2   1       89.20       87.19      2.17 o
 -18   2   1       13.54       13.24      1.74 o
 -17   2   1       76.85       71.69      1.89 o
 -16   2   1       40.60       44.29      1.79 o
 -15   2   1       13.97       12.76      1.64 o
 -14   2   1      186.09      197.50      2.80 o
 -13   2   1      284.39      279.10      6.23 o
 -12   2   1      524.61      550.05     10.34 o
 -11   2   1      160.35      147.88      1.86 o
 -10   2   1      111.60      113.35      2.48 o
  -9   2   1     3212.02     3258.97     36.43 o
  -8   2   1     3517.85     3554.92     24.17 o
  -7   2   1      688.53      665.57      5.99 o
  -6   2   1      450.26      496.83      5.55 o
  -5   2   1     2183.94     2307.10     29.67 o
  -4   2   1     2024.44     2176.20     12.66 o
  -3   2   1       23.15       18.51      1.61 o
  -2   2   1      517.50      516.98      2.94 o
  -1   2   1      387.57      361.24      2.60 o
   0   2   1      229.87      223.50      3.05 o
   1   2   1     1201.28     1105.50      3.94 o
   2   2   1      161.62      144.77      3.93 o
   3   2   1     1304.12     1287.94      6.38 o
   4   2   1      104.20       90.79      1.85 o
   5   2   1     1456.73     1481.12     16.38 o
   6   2   1      692.52      660.26     11.12 o
   7   2   1       67.01       75.87      1.89 o
   8   2   1     1066.65     1063.67     10.21 o
   9   2   1      410.80      446.84      7.76 o
  10   2   1        5.92        3.89      1.44 o
  11   2   1        8.31       12.78      1.52 o
  12   2   1        6.59        8.54      1.60 o
  13   2   1        2.93        2.49      1.56 o
  14   2   1      538.87      545.02     12.92 o
  15   2   1     1794.94     1862.42     53.97 o
  16   2   1       27.11       25.94      1.65 o
  17   2   1       52.67       54.38      1.81 o
  18   2   1       29.62       27.82      1.71 o
  19   2   1       11.55       10.43      1.62 o
  20   2   1       61.55       63.97      3.17 o
  21   2   1       40.43       41.73      2.48 o
  22   2   1       25.96       25.47      1.92 o
  23   2   1       22.86       17.50      2.10 o
  24   2   1        3.91        3.49      1.99 o
 -22   3   1        1.55       -0.38      2.07 o
 -21   3   1        0.04       -0.55      1.99 o
 -20   3   1        0.73       -0.44      1.91 o
 -19   3   1        0.20        0.44      1.84 o
 -18   3   1        0.60        1.52      1.80 o
 -17   3   1       10.90       11.19      1.77 o
 -16   3   1       11.61       10.00      1.78 o
 -15   3   1       18.67       17.91      1.68 o
 -14   3   1        0.90        2.60      1.69 o
 -13   3   1      153.38      164.36      3.19 o
 -12   3   1        0.47        0.54      1.58 o
 -11   3   1      241.06      234.39      4.00 o
 -10   3   1        1.17        1.50      1.59 o
  -9   3   1      225.01      224.37      2.25 o
  -8   3   1      105.82      110.16      1.94 o
  -7   3   1        0.11        0.50      1.64 o
  -6   3   1       32.35       29.77      1.78 o
  -5   3   1        0.31        0.02      1.64 o
  -4   3   1      308.35      332.39      5.32 o
  -3   3   1        7.00        5.72      1.63 o
  -2   3   1      170.17      190.51      2.97 o
  -1   3   1       96.38      101.78      1.97 o
   0   3   1      659.97      710.81      3.17 o
   1   3   1      144.57      145.06      1.99 o
   2   3   1       72.37       82.71      1.99 o
   3   3   1       12.69       14.51      1.66 o
   4   3   1       51.06       52.92      1.79 o
   5   3   1        0.11        0.82      1.53 o
   6   3   1       45.41       47.53      1.60 o
   7   3   1       39.63       42.29      1.65 o
   8   3   1        3.34        1.47      1.60 o
   9   3   1       25.00       25.12      1.89 o
  10   3   1      437.76      463.23      7.46 o
  11   3   1      139.44      139.55      2.43 o
  12   3   1      130.46      129.65      1.80 o
  13   3   1      102.79       97.99      2.97 o
  14   3   1        3.21        3.70      1.61 o
  15   3   1       22.92       25.49      1.81 o
  16   3   1       49.65       47.74      1.74 o
  17   3   1       13.05        8.51      1.70 o
  18   3   1       12.90       13.26      1.77 o
  19   3   1        3.91        4.88      1.90 o
  20   3   1        2.37        2.01      1.94 o
  21   3   1        4.73        4.52      2.07 o
  22   3   1        0.22        0.41      2.17 o
 -19   4   1       48.96       48.81      2.74 o
 -18   4   1        8.71        6.78      2.01 o
 -17   4   1      111.32       91.15      2.31 o
 -16   4   1        0.18        1.27      1.79 o
 -15   4   1        0.51        1.30      1.84 o
 -14   4   1       78.34       80.41      2.01 o
 -13   4   1       25.12       29.62      1.86 o
 -12   4   1       32.60       36.62      2.19 o
 -11   4   1        7.75        7.53      1.63 o
 -10   4   1        4.49        7.14      1.67 o
  -9   4   1      179.30      183.61      3.44 o
  -8   4   1       48.33       51.24      2.04 o
  -7   4   1       43.92       45.93      2.02 o
  -6   4   1       22.30       23.45      2.03 o
  -5   4   1       11.94       11.05      1.78 o
  -4   4   1        8.11        6.63      1.76 o
  -3   4   1      128.92      132.90      2.93 o
  -2   4   1      102.19      112.28      4.92 o
  -1   4   1      142.43      139.47      2.15 o
   0   4   1        8.71       10.26      1.77 o
   1   4   1       77.97       83.07      1.90 o
   2   4   1        7.47        8.59      1.76 o
   3   4   1       65.26       66.31      2.78 o
   4   4   1      627.53      670.83      8.02 o
   5   4   1       50.67       54.47      1.85 o
   6   4   1       78.23       85.13      1.86 o
   7   4   1        4.56        4.56      1.70 o
   8   4   1      128.46      125.11      2.04 o
   9   4   1       23.63       25.26      1.76 o
  10   4   1        4.04        4.77      2.07 o
  11   4   1        1.25        0.61      1.71 o
  12   4   1        8.96       10.38      1.67 o
  13   4   1        0.01        0.46      1.72 o
  14   4   1       33.89       35.23      1.81 o
  15   4   1       65.25       63.89      1.88 o
  16   4   1       42.27       41.81      1.94 o
  17   4   1       10.71       13.88      2.00 o
  18   4   1        7.61        6.76      2.11 o
 -13   5   1        5.70        6.25      2.14 o
 -12   5   1        1.63        3.10      2.12 o
 -11   5   1        4.14        3.65      1.98 o
 -10   5   1       15.22       15.09      2.03 o
  -9   5   1       13.86       15.10      1.97 o
  -8   5   1       20.48       19.99      1.97 o
  -7   5   1       67.82       58.25      2.39 o
  -6   5   1       15.39       17.04      2.19 o
  -5   5   1      185.67      186.56      4.02 o
  -4   5   1      155.07      157.24      3.89 o
  -3   5   1       35.46       37.55      2.15 o
  -2   5   1       35.17       31.23      4.60 o
  -1   5   1       25.36       24.49      2.14 o
   0   5   1       41.86       43.46      2.27 o
   1   5   1        0.33       -0.37      1.87 o
   2   5   1        7.63        7.12      1.87 o
   3   5   1        0.03       -0.78      1.85 o
   4   5   1       25.02       25.00      1.94 o
   5   5   1       63.32       63.94      2.39 o
   6   5   1        0.67        4.38      1.88 o
   7   5   1       16.96       16.10      2.14 o
   8   5   1       97.96       88.49      2.16 o
   9   5   1       44.32       42.15      2.15 o
  10   5   1       25.63       23.93      2.24 o
  11   5   1       30.28       28.34      2.09 o
  12   5   1       37.40       36.38      2.08 o
  13   5   1       10.11        9.09      1.96 o
 -26   0   2       15.97       13.82      3.30 o
 -25   0   2       29.05       26.12      3.26 o
 -24   0   2       24.36       22.48      3.10 o
 -23   0   2        5.30        8.46      2.87 o
 -22   0   2      134.72      133.14      5.21 o
 -21   0   2      245.84      258.82     14.55 o
 -20   0   2       66.99       69.85      2.97 o
 -19   0   2       20.50       25.92      2.64 o
 -18   0   2        2.77        4.42      2.46 o
 -17   0   2        6.01        4.06      2.49 o
 -16   0   2        1.45        2.00      2.56 o
 -15   0   2       81.99       73.19      3.64 o
 -14   0   2      427.96      429.85     23.34 o
 -13   0   2     4845.76     4874.09    174.90 o
 -12   0   2       47.48       42.84      2.68 o
 -11   0   2      599.41      548.01     22.34 o
 -10   0   2     2573.76     2492.96     93.06 o
  -9   0   2       58.32       44.49      2.84 o
  -8   0   2      568.16      529.18     23.35 o
  -7   0   2      789.27      736.23     33.55 o
  -6   0   2      393.41      362.43     26.14 o
  -3   0   2    10148.94     8680.07     62.59 o
  -2   0   2      790.05      719.09     40.95 o
  -1   0   2     2751.58     2405.97     86.65 o
   0   0   2     6631.96     5670.74     89.85 o
   1   0   2     6761.05     5632.70     18.83 o
   2   0   2    11450.28    20039.22  10665.75 o
   3   0   2     7267.65     6173.47     84.11 o
   4   0   2       75.22       70.47      3.94 o
   5   0   2     3247.00     2842.47    167.95 o
   6   0   2     3278.49     2802.69    133.84 o
   7   0   2     6402.49     5854.40    304.56 o
   8   0   2      496.51      439.85     17.65 o
   9   0   2      189.83      173.76      9.22 o
  10   0   2      437.51      538.50     18.77 o
  11   0   2       48.66       44.53      2.13 o
  12   0   2      365.99      388.76     14.15 o
  13   0   2       45.96       48.27      2.38 o
  14   0   2       24.10       26.08      2.29 o
  15   0   2       19.72       19.97      2.51 o
  16   0   2      129.30      122.20      2.52 o
  17   0   2        4.20        6.06      2.28 o
  18   0   2      112.91      118.10      5.61 o
  19   0   2        7.75        9.97      2.39 o
  20   0   2      324.90      345.62      6.34 o
  21   0   2       99.37      100.02      2.77 o
  22   0   2        8.38        7.33      2.57 o
  23   0   2      483.85      450.48      4.83 o
  24   0   2        1.01        3.87      2.70 o
  25   0   2       28.42       20.73      3.72 o
 -25   1   2        2.84        3.61      2.53 o
 -24   1   2        1.29        1.57      2.46 o
 -23   1   2        5.66        4.32      2.33 o
 -22   1   2       26.27       26.40      2.31 o
 -21   1   2       38.31       33.24      2.33 o
 -20   1   2        0.06        0.48      1.84 o
 -19   1   2       38.54       39.24      1.93 o
 -18   1   2      101.22      106.24      3.75 o
 -17   1   2      433.67      449.93     15.80 o
 -16   1   2       11.28       13.77      1.79 o
 -15   1   2      136.21      133.85      3.55 o
 -14   1   2       76.60       85.05      2.22 o
 -13   1   2        0.04       -0.18      1.66 o
 -12   1   2      221.70      228.99      3.52 o
 -11   1   2        0.13        0.65      1.76 o
 -10   1   2        1.32        3.31      1.77 o
  -9   1   2     4103.90     4448.35     59.52 o
  -8   1   2      377.39      367.95      5.46 o
  -7   1   2     1243.93     1257.15     12.79 o
  -6   1   2     2080.10     2041.12     19.82 o
  -5   1   2     1667.14     1662.87     10.86 o
  -4   1   2     1498.82     1552.48      6.01 o
  -3   1   2     5407.88     5293.09     19.25 o
  -2   1   2     3430.92     3375.51     19.04 o
  -1   1   2     4810.65     4722.67     14.00 o
   0   1   2      265.71      240.09      2.81 o
   1   1   2     2353.64     2254.22     14.66 o
   2   1   2      109.81      104.32      2.33 o
   3   1   2     1283.85     1272.63     10.10 o
   4   1   2       50.59       60.03      1.87 o
   5   1   2        1.20        0.72      1.72 o
   6   1   2      373.55      395.56      8.35 o
   7   1   2       89.93       77.32      1.65 o
   8   1   2        1.24        0.96      1.53 o
   9   1   2      138.21      143.96      3.34 o
  10   1   2       99.04       82.62      1.84 o
  11   1   2      440.88      433.62     11.70 o
  12   1   2      244.51      239.40      6.23 o
  13   1   2        7.86        8.96      1.37 o
  14   1   2       31.75       38.17      1.55 o
  15   1   2       42.92       47.36      1.57 o
  16   1   2      618.24      668.50     14.42 o
  17   1   2       15.69       17.02      1.52 o
  18   1   2       56.09       58.78      1.61 o
  19   1   2      536.05      533.27      8.62 o
  20   1   2       60.12       57.22      1.86 o
  21   1   2       22.93       21.88      1.79 o
  22   1   2        7.19        6.98      1.93 o
  23   1   2        4.97        4.87      1.98 o
  24   1   2        3.82        4.53      2.57 o
  25   1   2       10.24       11.16      2.67 o
 -24   2   2        3.51        3.46      2.55 o
 -23   2   2       14.24       15.60      2.46 o
 -22   2   2        5.82        6.09      2.29 o
 -21   2   2        2.16        2.46      2.33 o
 -20   2   2        3.36        2.41      2.08 o
 -19   2   2        4.56        3.92      2.15 o
 -18   2   2       38.29       41.00      2.08 o
 -17   2   2       61.27       60.81      2.68 o
 -16   2   2       38.21       40.20      1.76 o
 -15   2   2       17.51       16.28      1.78 o
 -14   2   2        9.46        8.44      1.66 o
 -13   2   2        3.02        3.97      1.66 o
 -12   2   2      113.78      123.09      2.49 o
 -11   2   2      177.30      176.42      3.88 o
 -10   2   2        0.10       -2.45      2.09 o
  -9   2   2     2489.80     2478.77     19.98 o
  -8   2   2       97.11       95.10      2.11 o
  -7   2   2      764.38      784.67      7.06 o
  -6   2   2      546.20      566.93      6.86 o
  -5   2   2     1346.42     1498.77     12.95 o
  -4   2   2      746.80      793.06      4.49 o
  -3   2   2      569.10      574.04      8.52 o
  -2   2   2        9.18       11.03      1.58 o
  -1   2   2       23.97       23.89      1.67 o
   0   2   2       15.84       15.46      1.56 o
   1   2   2      281.31      259.75      2.69 o
   2   2   2      145.18      137.19      3.58 o
   3   2   2      126.25      122.28      1.84 o
   4   2   2       81.61       75.28      1.67 o
   5   2   2      176.73      160.23      1.94 o
   6   2   2      662.94      640.06      7.42 o
   7   2   2       26.24       25.31      1.57 o
   8   2   2       21.49       14.15      1.57 o
   9   2   2      241.54      241.38      2.07 o
  10   2   2       24.50       18.90      1.67 o
  11   2   2       26.12       30.12      1.68 o
  12   2   2      197.99      206.29      3.93 o
  13   2   2       15.48       15.39      1.62 o
  14   2   2      248.86      255.04      7.04 o
  15   2   2      314.89      313.16     10.14 o
  16   2   2      292.03      297.73     10.29 o
  17   2   2       16.98       16.05      1.68 o
  18   2   2       36.47       36.75      1.82 o
  19   2   2       92.35       88.17      2.54 o
  20   2   2        0.08        0.34      1.77 o
  21   2   2        0.06        1.44      1.89 o
  22   2   2        7.46        8.10      1.83 o
  23   2   2        0.23        2.03      1.96 o
  24   2   2        0.64        0.07      2.08 o
 -22   3   2        9.92       11.06      2.36 o
 -21   3   2       30.52       29.99      2.49 o
 -20   3   2       20.66       20.19      2.24 o
 -19   3   2       52.91       57.05      2.19 o
 -18   3   2       90.53       93.80      4.17 o
 -17   3   2      103.17      105.35      3.57 o
 -16   3   2       79.26       84.75      2.08 o
 -15   3   2        0.34        2.74      1.73 o
 -14   3   2      153.45      161.93      3.62 o
 -13   3   2     1622.01     1640.90     30.11 o
 -12   3   2       11.54       12.40      1.80 o
 -11   3   2      111.76      113.85      2.20 o
 -10   3   2        3.17        5.30      1.83 o
  -9   3   2      135.48      130.77      2.10 o
  -8   3   2      175.07      178.50      2.12 o
  -7   3   2      123.20      124.99      1.97 o
  -6   3   2       52.46       52.99      1.78 o
  -5   3   2       94.27       84.42      1.94 o
  -4   3   2      126.39      116.23      2.17 o
  -3   3   2      734.22      725.39      7.64 o
  -2   3   2       13.50        8.29      1.66 o
  -1   3   2     1009.27     1053.97     13.28 o
   0   3   2     1684.33     1709.84     29.19 o
   1   3   2      151.97      149.09      1.90 o
   2   3   2       46.06       44.94      1.60 o
   3   3   2      169.84      164.27      2.99 o
   4   3   2       65.50       64.16      1.66 o
   5   3   2       27.12       25.47      1.63 o
   6   3   2       38.73       38.05      1.66 o
   7   3   2        2.78        3.23      1.65 o
   8   3   2       25.37       29.10      1.96 o
   9   3   2       18.00       18.40      1.78 o
  10   3   2     2128.10     2253.23     48.21 o
  11   3   2      559.09      591.41     12.45 o
  12   3   2      244.49      253.09      3.10 o
  13   3   2      139.38      150.35      4.12 o
  14   3   2       24.05       24.95      1.62 o
  15   3   2       53.12       53.93      1.81 o
  16   3   2       48.34       52.40      1.84 o
  17   3   2       35.49       39.26      1.81 o
  18   3   2       41.36       42.15      1.93 o
  19   3   2       19.27       20.23      1.85 o
  20   3   2        0.07        1.17      1.79 o
  21   3   2        9.02        4.94      1.85 o
 -18   4   2        5.49        2.39      2.37 o
 -17   4   2        6.73        2.16      2.06 o
 -16   4   2       81.34       74.03      6.33 o
 -15   4   2       90.70       80.28      2.60 o
 -14   4   2       24.11       24.14      1.87 o
 -13   4   2      153.85      143.29      6.01 o
 -12   4   2       50.07       54.67      2.23 o
 -11   4   2        0.42        1.63      1.92 o
 -10   4   2        3.31        4.54      1.87 o
  -9   4   2      348.58      351.04      7.06 o
  -8   4   2       59.63       60.28      1.93 o
  -7   4   2       33.79       35.79      1.93 o
  -6   4   2        6.67        6.70      1.92 o
  -5   4   2       18.03       20.89      1.86 o
  -4   4   2        0.00       -0.51      1.76 o
  -3   4   2       25.45       29.67      2.44 o
  -2   4   2        1.24       -0.02      1.76 o
  -1   4   2        0.57       -0.39      1.73 o
   0   4   2        0.01       -1.36      1.74 o
   1   4   2      124.40      133.53      1.97 o
   2   4   2        9.16       10.13      1.80 o
   3   4   2       71.40       76.13      1.81 o
   4   4   2      272.55      294.54      2.34 o
   5   4   2      143.54      156.86      2.18 o
   6   4   2      498.59      520.59      8.18 o
   7   4   2       19.92       18.02      1.79 o
   8   4   2       75.32       81.22      3.27 o
   9   4   2      135.56      135.59      3.36 o
  10   4   2        5.97        5.73      1.76 o
  11   4   2       33.11       31.81      1.87 o
  12   4   2       63.83       62.49      2.65 o
  13   4   2       57.29       54.96      3.02 o
  14   4   2        2.84        3.86      1.72 o
  15   4   2       18.46       19.93      1.84 o
  16   4   2        2.20        2.84      1.85 o
  17   4   2        0.19        1.31      2.07 o
  18   4   2        8.37        7.51      2.03 o
 -13   5   2       15.06       11.48      2.32 o
 -12   5   2        9.40        6.45      2.05 o
 -11   5   2       16.48       12.60      2.09 o
 -10   5   2        5.54        4.50      2.03 o
  -9   5   2        1.43        0.11      2.15 o
  -8   5   2        2.66        0.72      2.09 o
  -7   5   2       43.51       33.26      2.23 o
  -6   5   2       57.99       54.52      2.08 o
  -5   5   2       19.51       17.54      2.03 o
  -4   5   2        6.95        5.04      2.05 o
  -3   5   2        0.07        0.64      1.94 o
  -2   5   2        1.13        1.73      1.91 o
  -1   5   2        0.56        2.01      1.95 o
   0   5   2        9.88       10.27      2.09 o
   1   5   2       22.59       23.53      1.95 o
   2   5   2       57.14       57.96      2.07 o
   3   5   2       52.76       52.18      2.09 o
   4   5   2       20.55       24.34      1.93 o
   5   5   2        3.33        3.19      1.91 o
   6   5   2        7.17        7.83      1.99 o
   7   5   2       21.52       19.58      2.06 o
   8   5   2        0.07       -0.44      2.04 o
   9   5   2        1.70        2.68      2.16 o
  10   5   2       20.74       20.62      2.15 o
  11   5   2        6.88        6.44      2.01 o
  12   5   2       12.61       12.97      2.05 o
 -25   1   3       20.20       17.96      2.78 o
 -24   1   3        1.52        1.09      2.59 o
 -23   1   3        0.94        0.34      2.11 o
 -22   1   3        7.44        6.42      2.12 o
 -21   1   3        4.35        6.39      2.05 o
 -20   1   3       67.13       71.81      2.29 o
 -19   1   3        3.24        2.22      1.98 o
 -18   1   3      342.52      354.28      7.37 o
 -17   1   3      366.44      381.95      8.85 o
 -16   1   3       41.60       42.80      1.93 o
 -15   1   3      141.72      153.32      4.88 o
 -14   1   3      262.34      264.74      6.77 o
 -13   1   3        0.98        1.00      1.75 o
 -12   1   3      286.95      285.55      7.39 o
 -11   1   3       73.12       64.11      2.27 o
 -10   1   3      271.06      283.34      6.14 o
  -9   1   3     2678.71     2853.30     42.48 o
  -8   1   3       59.44       56.44      4.28 o
  -7   1   3       89.73      114.29      3.19 o
  -6   1   3       97.41       93.35      2.30 o
  -5   1   3      395.30      420.27      3.50 o
  -4   1   3     1248.02     1129.39      5.40 o
  -3   1   3     2465.14     2488.49      7.35 o
  -2   1   3     3535.63     3422.55     25.45 o
  -1   1   3       29.85       33.81      2.07 o
   0   1   3      668.33      583.88      4.23 o
   1   1   3     3185.74     2941.68     28.84 o
   2   1   3     4796.69     4586.70     37.89 o
   3   1   3      232.39      222.12      2.40 o
   4   1   3      806.64      748.00     13.76 o
   5   1   3       21.50       30.28      1.77 o
   6   1   3      526.00      555.05     11.64 o
   7   1   3      363.94      387.66      7.15 o
   8   1   3       73.94       77.77      1.77 o
   9   1   3       34.68       35.34      1.52 o
  10   1   3      131.04      161.21      2.96 o
  11   1   3        7.41        5.94      1.47 o
  12   1   3      241.67      256.85      5.89 o
  13   1   3       51.62       49.76      1.57 o
  14   1   3      784.37      849.09     18.90 o
  15   1   3       98.58      105.13      3.07 o
  16   1   3       98.78      107.41      1.72 o
  17   1   3       17.72       17.40      1.70 o
  18   1   3      126.03      136.36      3.83 o
  19   1   3       98.09      100.83      1.88 o
  20   1   3        3.70        2.25      1.74 o
  21   1   3        2.57        1.51      1.86 o
  22   1   3       15.81       15.25      1.91 o
  23   1   3        4.15        4.07      2.10 o
  24   1   3        0.55        2.04      2.18 o
 -24   2   3       21.80       17.73      2.67 o
 -23   2   3       38.68       34.81      2.62 o
 -22   2   3      104.93       93.35      3.99 o
 -21   2   3       90.39       84.33      3.34 o
 -20   2   3        1.25        0.75      2.25 o
 -19   2   3        3.34        4.01      2.19 o
 -18   2   3      108.62      102.88      3.97 o
 -17   2   3       43.15       45.99      2.10 o
 -16   2   3       13.75       14.58      1.85 o
 -15   2   3        0.02       -1.60      1.87 o
 -14   2   3       45.74       45.42      1.98 o
 -13   2   3      123.02      121.12      2.97 o
 -12   2   3      228.09      210.17      2.62 o
 -11   2   3        9.74        9.08      2.17 o
 -10   2   3      297.42      300.05      4.11 o
  -9   2   3      225.58      257.27      2.70 o
  -8   2   3     1111.25     1062.87     12.16 o
  -7   2   3     2737.90     2830.02     18.76 o
  -6   2   3      985.76      952.45     11.30 o
  -5   2   3     2803.85     3001.11     13.27 o
  -4   2   3      619.50      610.53      9.31 o
  -3   2   3        3.06       10.00      1.68 o
  -2   2   3       51.62       45.71      1.89 o
  -1   2   3      245.15      234.06      2.87 o
   0   2   3        6.16        4.64      1.55 o
   1   2   3      275.97      308.62      3.09 o
   2   2   3      505.34      497.67      5.25 o
   3   2   3      169.95      191.23      2.05 o
   4   2   3       20.71       14.61      1.89 o
   5   2   3      734.51      765.15      8.31 o
   6   2   3     1332.47     1289.64     13.19 o
   7   2   3      181.08      185.90      2.97 o
   8   2   3      429.58      401.58      7.08 o
   9   2   3      123.46      127.09      1.88 o
  10   2   3      154.97      162.97      4.55 o
  11   2   3       88.31       81.93      3.18 o
  12   2   3      718.57      707.00     24.09 o
  13   2   3        2.78        4.75      1.59 o
  14   2   3      503.30      521.93     17.37 o
  15   2   3      123.64      125.86      3.17 o
  16   2   3      303.14      317.80     11.93 o
  17   2   3       10.41        8.62      1.64 o
  18   2   3       36.19       34.35      1.70 o
  19   2   3       20.59       19.88      1.70 o
  20   2   3        1.28        1.72      1.84 o
  21   2   3        7.40        6.15      1.84 o
  22   2   3       14.05       11.83      2.01 o
  23   2   3        2.91        3.47      2.09 o
 -22   3   3       24.28       26.11      3.77 o
 -21   3   3       28.26       24.96      2.40 o
 -20   3   3        6.43        6.20      2.08 o
 -19   3   3       15.80       16.39      2.17 o
 -18   3   3        1.10        2.76      2.06 o
 -17   3   3       19.67       18.53      2.09 o
 -16   3   3        0.29        0.80      1.96 o
 -15   3   3       62.39       49.72      2.64 o
 -14   3   3        3.89        2.80      1.74 o
 -13   3   3        1.79        4.20      1.92 o
 -12   3   3       85.61       85.62      2.16 o
 -11   3   3      259.11      251.71      5.75 o
 -10   3   3        0.69        1.44      1.93 o
  -9   3   3        1.51        4.33      1.89 o
  -8   3   3       78.72       80.04      2.28 o
  -7   3   3        0.71        0.49      1.67 o
  -6   3   3       88.19       93.95      2.05 o
  -5   3   3        2.07        2.71      1.91 o
  -4   3   3       36.89       40.44      1.83 o
  -3   3   3      155.47      168.29      2.92 o
  -2   3   3        0.56        1.08      1.59 o
  -1   3   3       51.39       50.80      1.72 o
   0   3   3      204.31      226.11      3.55 o
   1   3   3       28.18       32.79      1.67 o
   2   3   3       39.00       43.89      1.68 o
   3   3   3       43.92       43.47      1.66 o
   4   3   3        9.23        8.30      1.58 o
   5   3   3        0.01       -0.20      1.58 o
   6   3   3        5.83        7.01      1.82 o
   7   3   3       77.07       79.04      1.87 o
   8   3   3      422.50      454.17      8.96 o
   9   3   3        1.45        2.39      1.63 o
  10   3   3       64.66       56.45      1.86 o
  11   3   3        2.71        4.05      1.88 o
  12   3   3      385.56      384.18     12.46 o
  13   3   3        3.60        3.46      1.97 o
  14   3   3        2.07        3.79      1.67 o
  15   3   3        3.47        3.54      1.75 o
  16   3   3        8.60        8.14      1.73 o
  17   3   3        0.24        1.62      1.73 o
  18   3   3        0.82        1.51      1.79 o
  19   3   3        3.14        3.26      1.81 o
  20   3   3        0.03       -0.79      1.80 o
  21   3   3        1.24        1.01      2.00 o
 -18   4   3       65.13       52.53      2.84 o
 -17   4   3      106.49       86.07      2.54 o
 -16   4   3       33.55       25.52      2.29 o
 -15   4   3        4.38        3.08      2.24 o
 -14   4   3        5.53        5.92      2.05 o
 -13   4   3       29.98       24.81      2.68 o
 -12   4   3        1.01       -0.45      2.15 o
 -11   4   3       69.15       62.80      2.17 o
 -10   4   3       15.49       17.50      2.05 o
  -9   4   3       17.27       11.80      1.91 o
  -8   4   3       38.43       39.68      2.22 o
  -7   4   3       34.78       36.21      2.02 o
  -6   4   3      112.81      115.50      3.83 o
  -5   4   3       89.78      102.54      3.33 o
  -4   4   3       79.80       79.41      2.40 o
  -3   4   3       35.70       36.89      1.85 o
  -2   4   3       91.93       94.94      2.00 o
  -1   4   3       19.29       21.12      1.73 o
   0   4   3       13.74       16.03      1.83 o
   1   4   3        1.29        2.97      1.69 o
   2   4   3       58.51       54.46      1.84 o
   3   4   3       66.69       78.17      2.00 o
   4   4   3       28.48       34.36      1.83 o
   5   4   3      109.90      120.13      2.05 o
   6   4   3      848.65      899.25      8.07 o
   7   4   3        7.50        8.59      1.95 o
   8   4   3       85.80       85.92      2.72 o
   9   4   3       53.86       59.94      1.89 o
  10   4   3        0.01        2.05      1.72 o
  11   4   3       33.26       35.41      2.12 o
  12   4   3        0.87        1.44      1.83 o
  13   4   3        2.19        3.62      1.97 o
  14   4   3       55.62       53.90      1.87 o
  15   4   3        2.33        2.02      1.91 o
  16   4   3        4.09        5.28      1.86 o
  17   4   3        0.35        1.72      1.90 o
 -12   5   3       11.31       10.70      2.17 o
 -11   5   3       12.25        7.44      2.28 o
 -10   5   3       11.50       11.26      2.25 o
  -9   5   3        0.36        1.11      2.18 o
  -8   5   3        4.58        3.45      2.34 o
  -7   5   3        0.05       -0.64      2.21 o
  -6   5   3       15.55       15.49      2.37 o
  -5   5   3        7.45        5.61      2.27 o
  -4   5   3       13.93       15.72      2.07 o
  -3   5   3       43.88       45.18      2.24 o
  -2   5   3       72.00       69.09      2.24 o
  -1   5   3       59.25       63.37      2.19 o
   0   5   3       48.77       48.33      2.03 o
   1   5   3      109.69      112.84      2.20 o
   2   5   3      309.50      296.67      8.31 o
   3   5   3        1.56        1.96      1.94 o
   4   5   3       10.64       11.88      2.08 o
   5   5   3       42.22       41.10      2.04 o
   6   5   3       18.96       17.18      1.97 o
   7   5   3       11.66        9.81      2.32 o
   8   5   3        6.89        4.48      2.28 o
   9   5   3        2.05        0.17      2.04 o
  10   5   3        7.40        7.97      2.16 o
  11   5   3        9.12        8.76      2.05 o
 -25   0   4       45.78       49.63      7.81 o
 -24   0   4       34.47       29.94      3.79 o
 -23   0   4       18.98       15.34      4.02 o
 -22   0   4       92.83      106.28      9.92 o
 -21   0   4       86.78       94.88     10.44 o
 -20   0   4      133.73      138.77     11.48 o
 -19   0   4       80.94       86.32      7.00 o
 -18   0   4      130.30      126.75      9.60 o
 -17   0   4       10.97        9.47      3.33 o
 -16   0   4      558.28      605.26     33.46 o
 -15   0   4        1.75        0.52      3.22 o
 -14   0   4      967.56     1097.37      7.49 o
 -13   0   4     1253.74     1484.25      8.93 o
 -12   0   4     1104.67     1189.29      7.84 o
 -11   0   4     1247.78     1394.35      8.41 o
  -6   0   4      367.00      338.24     16.25 o
  -5   0   4        3.94        6.69      4.26 o
  -4   0   4     1917.84     1586.43     78.21 o
  -3   0   4    15182.37    13225.96    634.01 o
  -2   0   4      904.82      837.95     24.29 o
  -1   0   4      278.85      257.20      6.37 o
   0   0   4     5004.34     4292.47     19.48 o
   1   0   4      822.62      694.32      9.11 o
   2   0   4      155.29      141.24      3.81 o
   3   0   4      555.95      496.68      5.10 o
   4   0   4      968.51      849.63      5.64 o
   5   0   4        5.35        7.06      2.85 o
   6   0   4       51.55       56.92      2.93 o
   7   0   4     1204.74     1061.13     11.41 o
   8   0   4      588.74      557.87     31.17 o
   9   0   4      510.72      470.01     10.55 o
  10   0   4     6213.31     6416.69    251.89 o
  11   0   4        3.63        9.74      2.21 o
  12   0   4      337.13      370.08     12.19 o
  13   0   4      460.69      443.83     11.02 o
  14   0   4      154.48      157.49      4.23 o
  15   0   4      105.33      113.21      6.38 o
  16   0   4        3.12        6.13      2.21 o
  17   0   4       56.26       54.33      4.60 o
  18   0   4       95.35      102.25      3.47 o
  19   0   4        5.80        5.83      2.29 o
  20   0   4       24.65       30.59      2.58 o
  21   0   4       91.61      100.63      6.63 o
  22   0   4       17.05       21.25      2.62 o
  23   0   4        6.92        8.56      2.90 o
  24   0   4        5.31        5.11      2.83 o
 -25   1   4        2.64        1.79      2.90 o
 -24   1   4        1.46        2.22      2.86 o
 -23   1   4        1.14        1.37      2.53 o
 -22   1   4       67.91       71.23      5.81 o
 -21   1   4        0.75        0.71      2.36 o
 -20   1   4        1.43        1.80      2.39 o
 -19   1   4       19.63       19.97      2.32 o
 -18   1   4       20.16       18.58      2.45 o
 -17   1   4        2.75        2.67      2.06 o
 -16   1   4      445.36      469.14     18.03 o
 -15   1   4       73.85       73.00      2.48 o
 -14   1   4      118.74      121.69      3.99 o
 -13   1   4       17.79       15.15      2.77 o
 -12   1   4      717.76      721.67     11.08 o
 -11   1   4       77.19       76.41      2.70 o
 -10   1   4       69.53       70.01      2.48 o
  -9   1   4      744.40      778.25     13.53 o
  -8   1   4       70.20       61.92      2.31 o
  -7   1   4        0.58        2.46      1.97 o
  -6   1   4      277.35      280.44      3.90 o
  -5   1   4       58.88       52.61      2.36 o
  -4   1   4      198.00      198.06      2.80 o
  -3   1   4      574.81      544.27      4.87 o
  -2   1   4        0.14        0.65      2.02 o
  -1   1   4       26.26       25.40      1.99 o
   0   1   4      262.44      274.98      4.50 o
   1   1   4     4067.07     3944.59     58.79 o
   2   1   4      809.53      786.35     14.45 o
   3   1   4        3.74        6.06      1.70 o
   4   1   4      699.86      644.90     11.83 o
   5   1   4      511.41      519.53     11.47 o
   6   1   4     2328.01     2358.25     52.78 o
   7   1   4      879.40      942.66     16.93 o
   8   1   4       10.08        5.61      1.63 o
   9   1   4      248.97      246.10      7.80 o
  10   1   4       30.59       30.17      1.77 o
  11   1   4       12.04       12.40      1.49 o
  12   1   4       38.96       37.54      1.97 o
  13   1   4       73.41       75.86      1.68 o
  14   1   4      129.62      130.57      2.53 o
  15   1   4       94.91       97.89      2.50 o
  16   1   4       57.73       58.42      1.93 o
  17   1   4       40.50       40.67      1.66 o
  18   1   4        0.01       -0.10      1.64 o
  19   1   4       48.77       49.29      1.77 o
  20   1   4       13.14       15.12      1.75 o
  21   1   4       20.40       18.35      1.81 o
  22   1   4       14.76       13.00      1.89 o
  23   1   4        3.54        1.55      1.89 o
  24   1   4        1.95       -0.40      2.02 o
 -23   2   4        0.59       -0.31      2.78 o
 -22   2   4      101.78       93.01      6.23 o
 -21   2   4        1.27        0.82      2.55 o
 -20   2   4        0.07        1.61      2.42 o
 -19   2   4       81.48       79.90      2.70 o
 -18   2   4       45.76       31.91      2.34 o
 -17   2   4        4.60        1.46      2.20 o
 -16   2   4       37.68       36.29      2.05 o
 -15   2   4       47.69       48.31      2.20 o
 -14   2   4      112.08      114.58      2.86 o
 -13   2   4        6.95        5.50      2.03 o
 -12   2   4       15.07       14.75      2.21 o
 -11   2   4        5.95        9.25      2.49 o
 -10   2   4      134.41      144.71      2.50 o
  -9   2   4      108.25      102.32      2.37 o
  -8   2   4       48.78       50.25      2.09 o
  -7   2   4      257.60      265.86      3.11 o
  -6   2   4      455.04      448.26      3.03 o
  -5   2   4       25.51       35.03      1.86 o
  -4   2   4       90.60       83.50      1.95 o
  -3   2   4      232.85      236.92      2.40 o
  -2   2   4      691.91      685.42      3.76 o
  -1   2   4        1.43        1.13      1.61 o
   0   2   4       12.79       13.40      1.75 o
   1   2   4      331.55      386.04      2.81 o
   2   2   4      166.48      184.47      2.75 o
   3   2   4      859.95      926.96      8.00 o
   4   2   4      647.52      645.72      6.97 o
   5   2   4      136.64      147.58      1.91 o
   6   2   4      799.04      898.11     11.41 o
   7   2   4      316.34      343.78      6.74 o
   8   2   4       73.78       80.41      1.87 o
   9   2   4      250.45      267.41      5.85 o
  10   2   4        5.95        7.98      1.52 o
  11   2   4       38.39       37.71      1.65 o
  12   2   4      161.99      157.84      3.82 o
  13   2   4        2.70        3.03      1.55 o
  14   2   4       64.44       65.90      1.70 o
  15   2   4        5.20        4.34      1.41 o
  16   2   4        3.66        4.35      1.51 o
  17   2   4       53.73       46.34      2.95 o
  18   2   4       10.61        8.35      1.88 o
  19   2   4        7.37        6.74      1.98 o
  20   2   4       40.44       37.17      2.16 o
  21   2   4       20.05       17.77      2.00 o
  22   2   4        0.34        0.31      2.16 o
  23   2   4        1.53        1.82      2.28 o
 -21   3   4        1.61        2.61      2.52 o
 -20   3   4        0.14        0.59      2.29 o
 -19   3   4        0.24       -0.14      2.31 o
 -18   3   4       35.32       28.82      2.21 o
 -17   3   4       32.06       32.73      2.21 o
 -16   3   4       17.71       15.48      2.02 o
 -15   3   4      181.33      174.22      4.82 o
 -14   3   4        0.09        0.63      2.20 o
 -13   3   4        0.75        5.44      2.43 o
 -12   3   4      532.11      533.15     11.30 o
 -11   3   4      626.80      628.95      9.95 o
 -10   3   4      457.41      476.01      9.03 o
  -9   3   4       57.62       58.04      2.52 o
  -8   3   4       73.07       73.17      2.04 o
  -7   3   4        4.06        2.83      1.71 o
  -6   3   4      265.56      269.09      4.71 o
  -5   3   4        1.94        2.39      1.74 o
  -4   3   4        0.21        2.08      1.68 o
  -3   3   4      486.50      513.64      3.25 o
  -2   3   4      133.03      133.42      2.02 o
  -1   3   4        0.57        1.90      1.69 o
   0   3   4      413.28      405.96      2.84 o
   1   3   4      152.20      156.93      2.13 o
   2   3   4      240.77      252.84      2.20 o
   3   3   4      377.14      389.38      2.57 o
   4   3   4      144.96      151.22      2.93 o
   5   3   4      173.89      178.17      3.06 o
   6   3   4       20.23       21.95      1.73 o
   7   3   4      367.71      375.30      5.91 o
   8   3   4       61.67       61.96      1.80 o
   9   3   4       10.38       11.40      1.66 o
  10   3   4      720.89      750.67     14.32 o
  11   3   4      108.75      111.34      3.57 o
  12   3   4      214.65      226.56      7.92 o
  13   3   4       73.74       72.11      2.24 o
  14   3   4        0.01       -0.70      1.80 o
  15   3   4        6.33        7.96      1.68 o
  16   3   4       50.52       53.62      1.92 o
  17   3   4       74.48       72.97      2.24 o
  18   3   4       22.78       23.59      1.87 o
  19   3   4        6.34        7.60      1.88 o
  20   3   4        2.50        3.23      2.02 o
 -18   4   4        0.03       -0.96      2.32 o
 -17   4   4        3.62        2.42      2.38 o
 -16   4   4       79.03       62.32      2.30 o
 -15   4   4       54.75       42.91      2.24 o
 -14   4   4        0.72        3.50      2.63 o
 -13   4   4       26.93       25.02      2.22 o
 -12   4   4        4.50        4.39      2.11 o
 -11   4   4       85.45       76.57      2.61 o
 -10   4   4        9.78        9.02      2.25 o
  -9   4   4        0.03        2.48      2.08 o
  -8   4   4       46.15       46.78      2.28 o
  -7   4   4      170.28      158.57      2.74 o
  -6   4   4       62.32       64.91      2.41 o
  -5   4   4       16.94       18.22      1.91 o
  -4   4   4      101.13      102.91      2.83 o
  -3   4   4        3.67        2.09      1.84 o
  -2   4   4      198.34      203.98      4.28 o
  -1   4   4      161.82      164.20      5.84 o
   0   4   4       81.89       85.66      2.59 o
   1   4   4       15.52       20.46      1.81 o
   2   4   4        5.75        6.15      2.32 o
   3   4   4       68.17       72.58      1.87 o
   4   4   4        1.64        3.00      1.73 o
   5   4   4        0.23       -0.67      1.95 o
   6   4   4       45.83       45.32      2.23 o
   7   4   4      302.84      297.50      4.70 o
   8   4   4      206.14      211.45      3.07 o
   9   4   4       21.39       22.04      1.86 o
  10   4   4        2.05        1.85      1.83 o
  11   4   4       16.03       15.60      1.89 o
  12   4   4       13.56       15.41      1.98 o
  13   4   4        4.80        7.23      1.95 o
  14   4   4       68.09       63.36      2.13 o
  15   4   4        8.80        7.79      1.91 o
  16   4   4        0.09        1.07      1.96 o
  17   4   4        2.19        1.20      1.87 o
 -11   5   4        0.56       -0.80      2.46 o
 -10   5   4        9.75        9.66      2.25 o
  -9   5   4       31.15       26.74      2.30 o
  -8   5   4        0.76        0.60      2.26 o
  -7   5   4       26.58       23.88      3.11 o
  -6   5   4        0.38        0.61      2.12 o
  -5   5   4        7.21        3.03      2.51 o
  -4   5   4        0.16        0.66      2.05 o
  -3   5   4        0.35       -0.71      2.05 o
  -2   5   4        4.10        2.38      2.29 o
  -1   5   4       29.72       33.63      2.15 o
   0   5   4        3.49        2.37      2.17 o
   1   5   4       33.01       33.67      2.50 o
   2   5   4        4.33        2.93      2.09 o
   3   5   4      249.04      227.87      8.77 o
   4   5   4       88.42       78.89      2.57 o
   5   5   4       39.10       41.44      2.14 o
   6   5   4       43.41       45.56      2.37 o
   7   5   4        2.31        2.52      2.01 o
   8   5   4        0.13       -0.15      2.10 o
   9   5   4        1.35        0.43      2.04 o
  10   5   4        0.42        1.44      2.11 o
 -24   1   5       46.84       45.40      4.45 o
 -23   1   5       26.12       29.67      2.80 o
 -22   1   5        4.45        4.12      2.80 o
 -21   1   5       30.18       34.73      2.54 o
 -20   1   5       65.09       63.48      2.54 o
 -19   1   5       28.88       30.42      2.55 o
 -18   1   5      137.27      156.53      9.09 o
 -17   1   5        0.06        1.29      2.57 o
 -16   1   5      210.53      230.70     11.90 o
 -15   1   5      116.37      130.42      6.33 o
 -14   1   5        9.50        7.40      2.87 o
 -13   1   5      208.32      213.59      7.42 o
 -12   1   5      141.35      133.07      4.37 o
 -11   1   5      557.09      559.69     18.18 o
 -10   1   5       46.75       46.07      2.86 o
  -9   1   5      211.88      185.08      5.49 o
  -8   1   5      858.60      877.03     20.31 o
  -7   1   5     2745.51     2719.94     50.19 o
  -6   1   5        2.34        3.13      2.67 o
  -5   1   5       12.83       12.24      2.20 o
  -4   1   5      125.30      118.82      2.61 o
  -3   1   5      138.40      146.43      2.53 o
  -2   1   5       63.86       66.05      2.15 o
  -1   1   5      114.28      100.92      2.16 o
   0   1   5       67.52       68.91      2.07 o
   1   1   5     1056.62     1110.67     27.92 o
   2   1   5        0.25        2.43      2.19 o
   3   1   5     3184.87     3063.98     62.86 o
   4   1   5      414.15      374.78      7.26 o
   5   1   5     1588.27     1539.01     32.76 o
   6   1   5     1104.99     1122.72     22.51 o
   7   1   5       22.87       39.87      1.78 o
   8   1   5        1.59       -0.38      1.65 o
   9   1   5      524.08      489.74     14.44 o
  10   1   5       46.63       41.41      1.75 o
  11   1   5      107.95      121.19      4.02 o
  12   1   5        5.34        6.46      1.53 o
  13   1   5       16.79       17.81      1.56 o
  14   1   5       47.60       50.64      1.74 o
  15   1   5       18.79       19.04      1.64 o
  16   1   5      212.34      215.67      5.62 o
  17   1   5       16.04       20.03      1.93 o
  18   1   5       11.11       13.12      1.74 o
  19   1   5       25.08       26.02      1.75 o
  20   1   5        0.88        1.90      1.79 o
  21   1   5       15.20       16.70      1.82 o
  22   1   5        8.25        9.42      1.87 o
  23   1   5        5.23        6.07      1.91 o
 -23   2   5        6.04        3.63      3.28 o
 -22   2   5        6.66        1.96      3.05 o
 -21   2   5       54.37       59.16      8.95 o
 -20   2   5      166.72      154.08     15.00 o
 -19   2   5      117.53      118.93      5.36 o
 -18   2   5        2.98        6.00      2.45 o
 -17   2   5       77.37       88.07      4.13 o
 -16   2   5      143.64      129.82      5.67 o
 -15   2   5      193.54      184.37      5.55 o
 -14   2   5       72.51       74.77      2.86 o
 -13   2   5       53.49       46.53      2.50 o
 -12   2   5       77.86       88.55      2.63 o
 -11   2   5       80.03       77.77      2.40 o
 -10   2   5        0.44       -0.17      2.07 o
  -9   2   5        1.43        2.96      2.06 o
  -8   2   5       43.45       37.36      2.24 o
  -7   2   5      720.75      699.13      8.94 o
  -6   2   5       17.04       17.85      1.87 o
  -5   2   5      675.41      667.63      4.22 o
  -4   2   5      147.76      159.49      2.26 o
  -3   2   5      381.86      369.89      2.83 o
  -2   2   5      468.45      479.90      5.19 o
  -1   2   5      805.74      825.06     17.04 o
   0   2   5      270.06      271.40      3.87 o
   1   2   5     1038.86     1018.73     14.76 o
   2   2   5      328.37      331.49      4.91 o
   3   2   5      123.18      153.20      2.80 o
   4   2   5       25.80       27.81      1.70 o
   5   2   5      777.91      804.52      8.48 o
   6   2   5      127.18      140.39      1.94 o
   7   2   5       95.30       98.03      1.92 o
   8   2   5      127.66      130.38      3.03 o
   9   2   5        0.29        0.69      2.14 o
  10   2   5       44.43       46.52      2.36 o
  11   2   5      164.69      172.06      6.92 o
  12   2   5      165.96      159.51      4.80 o
  13   2   5      136.38      150.32      2.94 o
  14   2   5       17.97       17.78      1.65 o
  15   2   5      155.40      156.50      7.44 o
  16   2   5        1.64        3.52      1.64 o
  17   2   5       35.34       34.19      1.73 o
  18   2   5       17.10       17.46      1.75 o
  19   2   5       25.15       27.83      1.82 o
  20   2   5        5.24        5.02      2.16 o
  21   2   5        1.80        1.62      2.02 o
  22   2   5        2.57        5.34      2.07 o
 -21   3   5        2.15        2.80      2.66 o
 -20   3   5        3.00        3.24      2.57 o
 -19   3   5        1.75        0.39      2.48 o
 -18   3   5       40.10       32.79      2.55 o
 -17   3   5       13.19       13.90      2.08 o
 -16   3   5        0.00       -0.73      2.41 o
 -15   3   5       28.69       25.24      2.37 o
 -14   3   5        2.35        5.38      2.44 o
 -13   3   5        4.32        2.55      2.33 o
 -12   3   5        1.20        2.98      2.15 o
 -11   3   5       11.05        5.81      2.07 o
 -10   3   5        9.42       14.71      2.09 o
  -9   3   5       64.47       64.03      3.15 o
  -8   3   5        0.08        0.29      1.96 o
  -7   3   5       17.46       18.65      1.95 o
  -6   3   5      115.52      112.85      2.21 o
  -5   3   5      153.97      163.40      4.13 o
  -4   3   5        0.00       -0.31      1.83 o
  -3   3   5       41.66       39.90      2.00 o
  -2   3   5        5.43        7.92      1.82 o
  -1   3   5      302.95      330.98      7.90 o
   0   3   5        7.99        8.21      1.82 o
   1   3   5        0.04        0.22      1.73 o
   2   3   5       16.40       16.79      2.04 o
   3   3   5        1.30        2.18      2.01 o
   4   3   5        1.16        1.59      1.79 o
   5   3   5       33.26       37.42      3.26 o
   6   3   5        1.51        2.02      1.89 o
   7   3   5       41.98       46.50      1.91 o
   8   3   5       10.18       10.03      1.93 o
   9   3   5       35.49       36.59      2.05 o
  10   3   5       63.91       62.62      2.04 o
  11   3   5       58.41       57.35      2.05 o
  12   3   5        0.05        1.46      1.94 o
  13   3   5       37.18       36.32      2.27 o
  14   3   5        0.94       -1.28      2.18 o
  15   3   5        3.45        6.23      2.06 o
  16   3   5        0.02        1.00      1.93 o
  17   3   5        4.24        3.45      2.06 o
  18   3   5       13.19       13.49      2.14 o
  19   3   5        4.35        2.24      2.19 o
  20   3   5        1.64        1.10      2.11 o
 -17   4   5       51.40       48.68      3.67 o
 -16   4   5      110.59       89.17      3.89 o
 -15   4   5       39.83       36.57      2.64 o
 -14   4   5       26.75       21.78      3.07 o
 -13   4   5       16.18       17.38      2.51 o
 -12   4   5        1.71        2.67      2.16 o
 -11   4   5        7.09        5.52      2.20 o
 -10   4   5        3.85        3.97      2.15 o
  -9   4   5        3.77        2.84      1.96 o
  -8   4   5        6.11        6.67      2.12 o
  -7   4   5       55.89       63.55      2.21 o
  -6   4   5        0.04        0.15      1.96 o
  -5   4   5        0.30        1.27      1.93 o
  -4   4   5       91.79       96.92      2.41 o
  -3   4   5        0.39        1.91      1.95 o
  -2   4   5        4.88        3.90      1.93 o
  -1   4   5        1.18        1.56      1.84 o
   0   4   5       17.76       21.46      1.98 o
   1   4   5      607.59      649.32      8.38 o
   2   4   5       49.98       52.03      2.11 o
   3   4   5       23.43       22.50      1.94 o
   4   4   5       12.50       14.53      2.19 o
   5   4   5        0.84        1.44      1.89 o
   6   4   5        0.00       -1.83      2.01 o
   7   4   5      162.12      165.84      2.99 o
   8   4   5       53.74       55.46      1.95 o
   9   4   5       27.30       25.26      1.90 o
  10   4   5        2.34        4.18      1.81 o
  11   4   5        5.03        5.11      1.85 o
  12   4   5       26.87       25.69      2.00 o
  13   4   5       12.77       10.46      2.09 o
  14   4   5        4.37        1.54      1.98 o
  15   4   5        1.88       -0.51      2.02 o
  16   4   5        1.21        4.06      2.05 o
 -10   5   5        5.15        5.10      2.62 o
  -9   5   5       44.05       36.71      2.64 o
  -8   5   5       30.74       32.51      2.42 o
  -7   5   5       15.69       16.72      2.33 o
  -6   5   5       17.49       14.92      2.44 o
  -5   5   5        7.66        6.52      2.26 o
  -4   5   5       10.89        7.81      2.24 o
  -3   5   5        4.58        3.89      2.09 o
  -2   5   5        0.97        2.15      2.12 o
  -1   5   5        0.61       -2.00      2.12 o
   0   5   5        7.20        6.00      2.22 o
   1   5   5       11.12       13.78      2.12 o
   2   5   5        3.62        2.54      2.25 o
   3   5   5      138.82      138.86      5.13 o
   4   5   5        7.89        8.91      3.56 o
   5   5   5      146.66      148.16      4.83 o
   6   5   5       48.03       45.28      2.42 o
   7   5   5        2.62        2.48      2.20 o
   8   5   5        9.16        6.86      2.25 o
   9   5   5       12.02       10.95      2.29 o
 -24   0   6       17.35       13.02      4.61 o
 -23   0   6       12.29       14.24      4.55 o
 -22   0   6        1.12        4.38      5.24 o
 -21   0   6       12.18       16.19      5.19 o
 -20   0   6       76.45       92.61      4.50 o
 -19   0   6        7.84       11.24      3.80 o
 -18   0   6       57.93       64.89      4.96 o
 -17   0   6      161.84      180.91      4.73 o
 -16   0   6      563.44      663.57      6.34 o
 -15   0   6      158.78      169.55      4.44 o
 -14   0   6       61.84       61.38      3.75 o
  -8   0   6        5.80       11.32      4.51 o
  -7   0   6       88.74       91.33      5.07 o
  -6   0   6      405.55      431.71     24.95 o
  -5   0   6      766.27      689.12     37.66 o
  -4   0   6       52.79       45.76      3.50 o
  -3   0   6     2866.62     3063.75    164.74 o
  -2   0   6     2210.70     2104.14     69.62 o
  -1   0   6     3425.99     3235.94     89.85 o
   0   0   6     3135.60     2806.80     46.94 o
   1   0   6      370.01      339.34      4.03 o
   2   0   6      389.44      337.30      4.15 o
   3   0   6      607.22      539.71      4.44 o
   4   0   6      582.15      504.56      4.30 o
   5   0   6      452.99      405.85      3.99 o
   6   0   6       63.32       65.41      2.95 o
   7   0   6      323.55      337.20      3.77 o
   8   0   6      147.78      143.16      5.48 o
   9   0   6       68.37       65.68      3.00 o
  10   0   6        9.63        9.96      2.15 o
  11   0   6       18.33       20.30      2.38 o
  12   0   6      132.49      139.58      4.22 o
  13   0   6      100.03      101.39      3.05 o
  14   0   6        0.10        3.54      2.17 o
  15   0   6       18.30       20.10      2.26 o
  16   0   6       51.60       52.82      2.39 o
  17   0   6       80.27       95.10      2.63 o
  18   0   6       45.31       47.18      2.51 o
  19   0   6        0.27        0.77      2.39 o
  20   0   6      353.28      357.05      7.89 o
  21   0   6        3.98        4.40      2.55 o
  22   0   6       55.46       42.93      2.66 o
  23   0   6        0.06       -0.31      2.66 o
 -24   1   6       16.59       16.67      3.57 o
 -23   1   6        1.81        6.26      3.44 o
 -22   1   6        0.02        1.21      3.28 o
 -21   1   6       31.64       31.40      3.36 o
 -20   1   6       53.69       56.82      3.22 o
 -19   1   6       21.36       22.71      2.77 o
 -18   1   6        2.41        1.79      2.59 o
 -17   1   6       36.69       39.64      2.91 o
 -16   1   6        0.56        2.05      2.92 o
 -15   1   6       73.82       77.88      4.19 o
 -14   1   6        6.32        6.46      3.17 o
 -13   1   6       24.13       25.62      2.93 o
 -12   1   6      538.88      583.80     17.09 o
 -11   1   6      147.16      153.12      4.70 o
 -10   1   6       14.93       17.60      3.42 o
  -9   1   6     1068.81     1062.77     24.50 o
  -8   1   6      102.81      108.02      3.33 o
  -7   1   6       83.54       95.98      2.86 o
  -6   1   6      934.16      962.19     25.84 o
  -5   1   6      389.97      384.30      9.88 o
  -4   1   6      329.75      285.94      6.11 o
  -3   1   6       27.05       36.87      1.99 o
  -2   1   6      428.99      445.83     10.34 o
  -1   1   6       62.18       65.24      2.11 o
   0   1   6       52.66       51.49      1.96 o
   1   1   6      620.98      633.85     19.03 o
   2   1   6       38.47       34.21      1.93 o
   3   1   6        2.26       -0.28      1.86 o
   4   1   6      884.94      841.60     28.64 o
   5   1   6       10.72       10.66      1.65 o
   6   1   6       20.53       17.45      2.00 o
   7   1   6      268.65      284.12      7.66 o
   8   1   6      508.72      476.11     12.06 o
   9   1   6      139.79      145.05      3.73 o
  10   1   6       18.47       19.06      1.80 o
  11   1   6        3.06        5.85      1.86 o
  12   1   6        0.13        0.71      1.73 o
  13   1   6       68.04       75.39      2.08 o
  14   1   6        1.24        0.02      1.63 o
  15   1   6       12.30       15.12      1.62 o
  16   1   6      203.00      199.52      4.80 o
  17   1   6       29.96       28.13      1.70 o
  18   1   6       22.57       19.80      1.73 o
  19   1   6        0.39       -0.95      1.80 o
  20   1   6        2.12        2.12      1.74 o
  21   1   6        0.16        0.59      1.82 o
  22   1   6       10.48        8.43      1.91 o
 -22   2   6       21.00       16.25      3.60 o
 -21   2   6        8.49        6.78      3.00 o
 -20   2   6       22.73       23.99      3.22 o
 -19   2   6        9.46       10.48      2.91 o
 -18   2   6       11.33        9.31      2.56 o
 -17   2   6        2.79        4.67      2.79 o
 -16   2   6        0.07        2.45      2.84 o
 -15   2   6        5.27        7.90      2.98 o
 -14   2   6        5.36        4.29      2.60 o
 -13   2   6        1.51        2.11      2.33 o
 -12   2   6      351.42      382.31      6.10 o
 -11   2   6       18.60       19.69      2.20 o
 -10   2   6      176.76      199.29      2.74 o
  -9   2   6        5.31        6.52      2.01 o
  -8   2   6      432.69      436.76      5.37 o
  -7   2   6      388.40      378.77      3.24 o
  -6   2   6      337.87      324.37      2.95 o
  -5   2   6       73.54       78.81      2.16 o
  -4   2   6       12.45        9.18      2.15 o
  -3   2   6       57.08       47.04      2.23 o
  -2   2   6      155.17      151.96      2.26 o
  -1   2   6      339.39      338.11      5.70 o
   0   2   6        5.70        5.77      1.68 o
   1   2   6      997.40     1073.24     19.62 o
   2   2   6        5.49        6.18      1.77 o
   3   2   6      406.91      464.20      5.84 o
   4   2   6       18.78       16.68      1.72 o
   5   2   6        0.01        2.96      1.70 o
   6   2   6       30.63       30.14      1.74 o
   7   2   6        0.26        0.26      1.78 o
   8   2   6        5.78        6.08      1.74 o
   9   2   6        2.51        4.41      2.10 o
  10   2   6        0.01        0.56      1.67 o
  11   2   6       54.91       49.43      1.85 o
  12   2   6       61.38       53.48      2.06 o
  13   2   6      124.88      110.33      4.74 o
  14   2   6        0.02        0.76      1.95 o
  15   2   6       73.93       77.12      2.06 o
  16   2   6       77.61       90.93      3.28 o
  17   2   6        2.39        4.12      1.72 o
  18   2   6        1.46        2.66      1.72 o
  19   2   6       15.41       17.88      1.83 o
  20   2   6        0.00        1.67      1.79 o
  21   2   6        0.16        0.12      1.93 o
 -20   3   6       20.16       18.42      2.90 o
 -19   3   6       20.54       19.39      2.68 o
 -18   3   6       18.40       13.42      2.55 o
 -17   3   6       29.94       33.15      3.00 o
 -16   3   6       30.86       31.44      2.81 o
 -15   3   6        1.27       -0.13      2.67 o
 -14   3   6       62.42       52.95      2.91 o
 -13   3   6        0.36       -0.57      2.48 o
 -12   3   6       17.71       23.77      2.47 o
 -11   3   6       58.63       59.64      2.36 o
 -10   3   6      125.77      127.18      2.42 o
  -9   3   6       80.58       86.78      3.21 o
  -8   3   6      121.99      130.81      2.70 o
  -7   3   6       28.88       27.91      2.17 o
  -6   3   6      207.24      221.31      3.07 o
  -5   3   6       21.59       20.39      2.01 o
  -4   3   6      584.01      604.22     11.36 o
  -3   3   6     2322.83     2454.26     20.68 o
  -2   3   6      135.42      144.21      2.55 o
  -1   3   6      127.43      133.65      2.18 o
   0   3   6       30.35       29.07      2.12 o
   1   3   6        3.58        1.84      1.78 o
   2   3   6       15.83       17.68      1.89 o
   3   3   6       83.24       85.26      2.10 o
   4   3   6       16.33       16.09      1.93 o
   5   3   6       32.79       33.82      1.89 o
   6   3   6      170.23      182.93      3.56 o
   7   3   6      102.28      113.83      3.63 o
   8   3   6      166.06      172.31      5.32 o
   9   3   6        7.62        7.07      2.22 o
  10   3   6       78.65       79.87      2.43 o
  11   3   6       90.27       92.80      4.33 o
  12   3   6       11.92       11.11      1.99 o
  13   3   6       17.50       19.53      2.05 o
  14   3   6        2.12        5.67      2.05 o
  15   3   6       36.15       38.25      2.26 o
  16   3   6       13.89       19.47      1.95 o
  17   3   6        0.86        1.92      1.93 o
  18   3   6       12.90       13.05      2.03 o
  19   3   6        3.92        1.08      2.07 o
 -16   4   6       14.28       12.35      2.68 o
 -15   4   6       25.57       21.27      3.23 o
 -14   4   6       34.32       29.55      2.49 o
 -13   4   6       65.18       60.63      2.83 o
 -12   4   6       13.66       18.49      2.38 o
 -11   4   6       10.29        8.84      2.10 o
 -10   4   6        3.38        3.42      2.12 o
  -9   4   6        2.66        1.04      2.09 o
  -8   4   6       11.70       12.88      2.18 o
  -7   4   6        8.95        9.92      2.04 o
  -6   4   6      170.14      165.75      4.56 o
  -5   4   6       42.41       42.58      2.08 o
  -4   4   6        0.61        1.31      1.88 o
  -3   4   6       14.19       17.54      1.92 o
  -2   4   6       42.46       47.88      2.19 o
  -1   4   6        0.74       -0.11      2.00 o
   0   4   6       33.95       37.99      2.01 o
   1   4   6      591.88      640.38     16.59 o
   2   4   6       63.34       58.48      2.55 o
   3   4   6        0.06        0.97      1.92 o
   4   4   6       20.43       22.94      1.97 o
   5   4   6        2.29        2.19      1.98 o
   6   4   6       54.20       51.61      2.22 o
   7   4   6       14.07       10.99      2.04 o
   8   4   6        0.39        0.90      2.03 o
   9   4   6        1.48        3.35      2.06 o
  10   4   6       16.60       17.76      2.11 o
  11   4   6        6.34        7.97      2.27 o
  12   4   6        3.61        3.28      2.17 o
  13   4   6        1.97        1.67      2.20 o
  14   4   6       11.90       15.20      2.42 o
  15   4   6        6.97        4.72      2.47 o
  -8   5   6        5.40        4.48      2.34 o
  -7   5   6        0.23        0.92      2.36 o
  -6   5   6        5.21        4.07      2.35 o
  -5   5   6        7.63        8.91      2.34 o
  -4   5   6        3.55        3.28      2.20 o
  -3   5   6        3.49        2.85      2.28 o
  -2   5   6        4.46        3.99      2.13 o
  -1   5   6        1.60        3.07      2.13 o
   0   5   6        0.08       -0.30      2.15 o
   1   5   6       35.03       35.02      2.76 o
   2   5   6       15.78       15.90      4.59 o
   3   5   6       35.79       30.55      3.02 o
   4   5   6       15.24       17.77      2.34 o
   5   5   6       89.95       78.79      3.87 o
   6   5   6       30.44       21.65      2.33 o
   7   5   6       31.31       26.97      3.38 o
 -23   1   7       15.20       15.78      3.57 o
 -22   1   7       29.57       28.35      3.22 o
 -21   1   7       42.91       45.34      3.81 o
 -20   1   7       97.50      120.70     10.86 o
 -19   1   7        2.77        4.20      3.52 o
 -18   1   7       62.62       74.02      3.03 o
 -17   1   7      105.99      109.21      5.24 o
 -16   1   7       19.96       20.84      3.82 o
 -15   1   7       35.30       36.58      3.65 o
 -14   1   7        3.57        7.29      3.24 o
 -13   1   7        2.17        1.48      3.14 o
 -12   1   7      674.52      700.76     24.59 o
 -11   1   7        6.57        5.62      3.67 o
 -10   1   7      200.41      192.35      5.50 o
  -9   1   7       37.49       37.34      2.83 o
  -8   1   7       58.60       51.08      2.64 o
  -7   1   7       40.28       31.50      2.49 o
  -6   1   7     1234.44     1254.12     39.86 o
  -5   1   7      537.98      525.72     16.11 o
  -4   1   7      520.60      517.08     14.34 o
  -3   1   7      342.74      356.41      8.99 o
  -2   1   7       69.20       48.47      2.24 o
  -1   1   7       29.04       20.88      2.17 o
   0   1   7      250.06      233.96     10.92 o
   1   1   7        6.33       11.37      2.19 o
   2   1   7       14.45       17.75      2.02 o
   3   1   7        4.00       12.76      1.93 o
   4   1   7       14.49       14.39      2.38 o
   5   1   7        1.59        3.36      1.97 o
   6   1   7       82.25       78.60      2.28 o
   7   1   7        0.06        1.11      1.68 o
   8   1   7       18.88       18.22      2.47 o
   9   1   7       44.29       46.28      1.82 o
  10   1   7       34.53       31.72      1.80 o
  11   1   7      513.57      546.38     10.96 o
  12   1   7      260.33      295.44      6.07 o
  13   1   7        1.31        6.40      2.34 o
  14   1   7        9.90       12.74      1.60 o
  15   1   7       11.71       11.51      1.67 o
  16   1   7       94.00       93.02      3.02 o
  17   1   7       21.64       20.15      1.69 o
  18   1   7       13.71       10.74      1.81 o
  19   1   7        0.59        1.60      1.78 o
  20   1   7        0.16        0.42      1.84 o
  21   1   7        0.14        0.33      1.90 o
  22   1   7        0.42       -1.03      1.93 o
 -22   2   7       12.25       11.00      3.58 o
 -21   2   7        8.83        7.62      3.33 o
 -20   2   7        1.22        1.05      2.78 o
 -19   2   7        5.52        3.28      2.81 o
 -18   2   7       62.19       60.66      4.57 o
 -17   2   7       17.70       17.79      3.23 o
 -16   2   7       61.34       70.83      3.43 o
 -15   2   7       67.45       64.56      3.29 o
 -14   2   7       75.50       82.23      3.06 o
 -13   2   7      115.65      113.51      3.55 o
 -12   2   7        6.20        4.80      2.34 o
 -11   2   7       60.38       64.93      2.55 o
 -10   2   7      605.06      614.99      8.16 o
  -9   2   7       16.89       17.42      2.09 o
  -8   2   7     1929.24     1982.52     29.70 o
  -7   2   7      384.69      406.32      7.54 o
  -6   2   7      245.12      246.87      4.25 o
  -5   2   7        7.60       11.23      2.17 o
  -4   2   7        0.17        1.84      2.03 o
  -3   2   7       71.53       72.87      2.12 o
  -2   2   7       78.10       76.69      1.90 o
  -1   2   7       80.49       82.18      2.04 o
   0   2   7       77.39       76.40      1.87 o
   1   2   7      107.18      118.37      2.88 o
   2   2   7      340.86      332.24      6.44 o
   3   2   7      122.50      128.50      2.33 o
   4   2   7      266.89      278.75      5.42 o
   5   2   7        2.95        2.36      1.67 o
   6   2   7       57.47       54.85      1.88 o
   7   2   7      108.10      118.34      3.06 o
   8   2   7       88.06       96.46      3.50 o
   9   2   7       19.56       16.82      1.78 o
  10   2   7        6.08        9.71      1.81 o
  11   2   7      118.46      119.57      2.58 o
  12   2   7      192.29      193.21      6.41 o
  13   2   7      216.63      205.30      8.16 o
  14   2   7        7.92        5.85      1.90 o
  15   2   7      119.77      126.22      8.19 o
  16   2   7      141.82      149.25      4.70 o
  17   2   7       11.76       13.48      1.81 o
  18   2   7        1.14        1.15      1.81 o
  19   2   7        4.61        3.81      2.00 o
  20   2   7        2.80        3.70      1.89 o
 -19   3   7        0.92       -0.89      3.26 o
 -18   3   7        1.81        2.07      3.52 o
 -17   3   7        0.02        1.27      3.19 o
 -16   3   7       44.93       40.37      3.21 o
 -15   3   7        1.77        2.87      2.71 o
 -14   3   7        3.23        2.32      3.12 o
 -13   3   7        4.90        6.28      2.47 o
 -12   3   7        1.57        1.39      2.27 o
 -11   3   7       20.73       20.42      2.38 o
 -10   3   7        9.19        7.49      2.25 o
  -9   3   7        4.24        5.04      2.20 o
  -8   3   7       22.13       21.27      2.04 o
  -7   3   7       12.11       11.39      2.02 o
  -6   3   7       46.45       42.63      2.26 o
  -5   3   7       65.07       60.00      2.04 o
  -4   3   7      345.77      365.59      7.64 o
  -3   3   7      389.18      417.94     13.19 o
  -2   3   7        2.99        3.35      1.81 o
  -1   3   7        0.39        1.67      1.90 o
   0   3   7        4.14        5.89      1.93 o
   1   3   7       22.54       26.77      1.99 o
   2   3   7        1.53       -0.37      1.81 o
   3   3   7        0.18        0.87      1.92 o
   4   3   7        2.22        6.38      2.01 o
   5   3   7        1.11        0.18      1.87 o
   6   3   7        0.63        3.76      1.91 o
   7   3   7       97.49       97.90      3.10 o
   8   3   7        3.10        4.14      1.91 o
   9   3   7      106.13       98.61      3.54 o
  10   3   7        3.59        0.40      2.25 o
  11   3   7        5.05        7.26      2.04 o
  12   3   7        0.26       -3.07      2.06 o
  13   3   7        0.45        2.45      2.07 o
  14   3   7        0.77       -0.40      2.13 o
  15   3   7        4.45        6.46      2.31 o
  16   3   7       37.45       36.67      2.33 o
  17   3   7        0.76        1.16      2.11 o
  18   3   7       12.67        9.91      2.14 o
 -15   4   7        0.85        0.93      3.29 o
 -14   4   7       13.46       11.69      2.76 o
 -13   4   7       19.43       18.25      2.66 o
 -12   4   7       44.03       45.80      4.38 o
 -11   4   7       21.88       24.64      2.40 o
 -10   4   7       51.63       52.74      2.62 o
  -9   4   7       36.75       36.46      3.04 o
  -8   4   7       29.79       31.74      2.68 o
  -7   4   7       34.77       34.60      2.31 o
  -6   4   7       23.55       19.52      2.11 o
  -5   4   7        2.73        1.93      2.03 o
  -4   4   7        1.51        1.34      2.03 o
  -3   4   7       45.20       47.82      2.50 o
  -2   4   7       20.66       18.99      2.30 o
  -1   4   7       47.22       49.22      2.39 o
   0   4   7        0.07        1.00      1.96 o
   1   4   7      129.35      129.55      5.57 o
   2   4   7       86.87       88.16      2.28 o
   3   4   7      283.30      299.13     14.15 o
   4   4   7        5.38        5.95      2.10 o
   5   4   7        3.43        1.12      2.02 o
   6   4   7       59.56       60.47      2.94 o
   7   4   7       10.73       11.51      2.07 o
   8   4   7       11.81       15.19      2.20 o
   9   4   7        1.83        1.77      2.13 o
  10   4   7        0.83        0.50      2.27 o
  11   4   7        0.56        0.98      2.32 o
  12   4   7        4.82        3.19      2.26 o
  13   4   7       10.57       11.71      2.33 o
  -6   5   7       11.26       11.83      2.41 o
  -5   5   7       27.19       27.85      2.77 o
  -4   5   7       19.36       20.14      3.17 o
  -3   5   7       23.74       19.67      2.30 o
  -2   5   7       25.16       25.30      3.46 o
  -1   5   7       21.54       17.65      2.65 o
   0   5   7        2.46        2.71      2.93 o
   1   5   7       11.76       12.00      2.48 o
   2   5   7       56.71       49.62      4.44 o
   3   5   7        0.20        2.33      2.39 o
   4   5   7        1.08        0.18      2.30 o
 -23   0   8       18.81       18.27      4.84 o
 -22   0   8       26.00       18.15      5.76 o
 -21   0   8       14.33       13.60      4.38 o
 -20   0   8        2.27        5.65      5.19 o
 -19   0   8       42.43       52.56      4.44 o
 -18   0   8       20.95       25.47      5.01 o
 -17   0   8      177.29      211.97      5.71 o
 -10   0   8      352.90      360.32      8.96 o
  -9   0   8       67.25       66.36      4.78 o
  -8   0   8      294.60      296.36      5.63 o
  -7   0   8      362.83      368.14     20.11 o
  -6   0   8       16.49       10.60      4.84 o
  -5   0   8        4.37        6.99      3.43 o
  -4   0   8       10.95       10.13      3.28 o
  -3   0   8       74.69       61.15      2.95 o
  -2   0   8      136.35      175.33      9.48 o
  -1   0   8       29.48       39.58      3.40 o
   0   0   8        7.46        7.28      2.75 o
   1   0   8        7.69        7.14      2.75 o
   2   0   8       21.81       15.53      2.83 o
   3   0   8       95.21       99.77      8.33 o
   4   0   8        8.37        8.54      3.05 o
   5   0   8      353.72      334.29      8.53 o
   6   0   8      388.55      370.72      4.58 o
   7   0   8     4458.10     4334.25     54.78 o
   8   0   8       42.35       30.50      3.40 o
   9   0   8      705.37      704.02      4.55 o
  10   0   8      284.18      310.18      3.89 o
  11   0   8        7.75        4.37      2.23 o
  12   0   8        3.28        2.47      2.27 o
  13   0   8        2.12        4.05      2.38 o
  14   0   8        9.44       12.18      2.40 o
  15   0   8        3.12        3.65      2.27 o
  16   0   8       27.55       27.64      3.19 o
  17   0   8       16.34       12.47      2.43 o
  18   0   8        0.01       -0.01      2.43 o
  19   0   8        6.74        5.53      2.53 o
  20   0   8        1.32        0.31      2.60 o
  21   0   8       35.34       29.69      2.77 o
 -22   1   8       22.52       24.21      3.99 o
 -21   1   8       24.27       27.13      3.20 o
 -20   1   8        3.29        2.08      3.32 o
 -19   1   8      175.11      196.18      6.89 o
 -18   1   8        9.30       10.78      5.07 o
 -17   1   8       11.99       13.26      3.98 o
 -16   1   8       12.56       10.37      3.92 o
 -15   1   8      100.46      106.00      6.56 o
 -14   1   8       23.21       24.58      3.52 o
 -13   1   8       14.68       15.67      2.95 o
 -12   1   8     1238.76     1249.91     63.65 o
 -11   1   8       44.29       42.98      4.35 o
 -10   1   8      511.16      493.24     25.44 o
  -9   1   8        5.98        8.44      2.88 o
  -8   1   8       51.33       55.72      2.72 o
  -7   1   8       29.34       31.98      2.55 o
  -6   1   8        4.88        2.93      2.31 o
  -5   1   8        0.12        1.17      2.09 o
  -4   1   8       11.36       12.98      2.21 o
  -3   1   8      115.52      124.52      4.50 o
  -2   1   8      118.14       99.70      3.13 o
  -1   1   8       21.96       24.07      2.01 o
   0   1   8        3.67        1.55      2.48 o
   1   1   8      148.30      146.61      3.52 o
   2   1   8      325.71      318.51     10.86 o
   3   1   8      630.23      607.73     17.73 o
   4   1   8      224.65      205.52      6.17 o
   5   1   8        5.08        7.44      2.03 o
   6   1   8      213.47      219.37      7.01 o
   7   1   8       25.80       29.64      1.79 o
   8   1   8        9.00       10.50      1.81 o
   9   1   8       69.35       67.78      3.42 o
  10   1   8        6.46        9.96      2.17 o
  11   1   8      578.92      611.44      8.79 o
  12   1   8       64.32       60.77      1.98 o
  13   1   8      342.48      350.50      8.21 o
  14   1   8        7.51        6.89      1.67 o
  15   1   8        5.83        7.52      1.66 o
  16   1   8        0.89        0.83      1.67 o
  17   1   8       39.75       35.02      2.16 o
  18   1   8        8.03        5.74      1.85 o
  19   1   8       10.53       12.09      1.83 o
  20   1   8        1.88        1.21      1.92 o
 -21   2   8       12.64       14.73      3.23 o
 -20   2   8        7.42        9.46      2.89 o
 -19   2   8        1.96        1.83      3.47 o
 -18   2   8        4.27        5.04      3.59 o
 -17   2   8        0.09       -0.33      3.46 o
 -16   2   8        1.88        2.58      3.03 o
 -15   2   8       11.61       10.90      3.19 o
 -14   2   8        0.87        0.47      3.26 o
 -13   2   8       10.29        9.97      2.89 o
 -12   2   8       56.22       62.81      2.90 o
 -11   2   8        6.83       10.83      2.42 o
 -10   2   8       33.09       33.46      2.22 o
  -9   2   8      195.82      200.46      5.68 o
  -8   2   8      474.12      487.57     12.76 o
  -7   2   8        8.17       10.14      2.42 o
  -6   2   8      492.27      489.19      9.98 o
  -5   2   8      112.53      106.18      2.89 o
  -4   2   8       16.09       16.50      1.94 o
  -3   2   8        6.63        6.83      1.88 o
  -2   2   8        2.58        4.41      2.01 o
  -1   2   8       10.21       15.91      1.83 o
   0   2   8       72.21       70.97      2.05 o
   1   2   8       54.28       53.99      1.89 o
   2   2   8       40.65       39.88      1.79 o
   3   2   8        4.11        5.88      1.80 o
   4   2   8      108.61      114.02      2.31 o
   5   2   8        4.92        6.10      1.81 o
   6   2   8       16.16       14.38      1.81 o
   7   2   8        0.18        3.25      1.76 o
   8   2   8       51.08       53.91      1.90 o
   9   2   8       41.53       37.32      1.85 o
  10   2   8       35.83       33.33      1.80 o
  11   2   8        0.06       -1.73      1.86 o
  12   2   8        0.00        1.01      1.81 o
  13   2   8        2.98        0.67      1.90 o
  14   2   8       27.46       26.14      1.93 o
  15   2   8       35.61       32.98      2.05 o
  16   2   8       79.08       77.12      2.56 o
  17   2   8       84.79       87.43      2.74 o
  18   2   8       13.66       14.18      1.96 o
  19   2   8        0.35        0.05      1.90 o
 -18   3   8       25.56       23.11      6.17 o
 -17   3   8       39.56       39.89      6.60 o
 -16   3   8       31.93       36.82      3.06 o
 -15   3   8       67.82       57.76      3.38 o
 -14   3   8      148.74      137.17      6.18 o
 -13   3   8       39.96       44.50      2.85 o
 -12   3   8       16.29       14.11      2.54 o
 -11   3   8       11.31       11.87      2.65 o
 -10   3   8        4.20        5.26      2.37 o
  -9   3   8        0.00        1.24      2.52 o
  -8   3   8       91.18       98.92      3.84 o
  -7   3   8       58.72       62.93      2.59 o
  -6   3   8       18.18       18.88      2.09 o
  -5   3   8      192.08      199.58      7.50 o
  -4   3   8       86.60       95.23      2.83 o
  -3   3   8        6.08        9.07      2.08 o
  -2   3   8      522.88      533.07      6.54 o
  -1   3   8      307.04      320.88      7.56 o
   0   3   8       64.13       68.06      2.16 o
   1   3   8        3.80        6.17      1.98 o
   2   3   8       46.53       49.82      2.17 o
   3   3   8       79.00       78.39      2.68 o
   4   3   8       69.65       70.29      2.02 o
   5   3   8        1.09        3.22      1.84 o
   6   3   8       10.46       11.87      2.00 o
   7   3   8       24.85       21.77      1.88 o
   8   3   8        9.36       10.98      1.87 o
   9   3   8      155.33      145.80      4.73 o
  10   3   8       18.41       21.11      2.17 o
  11   3   8       12.25       10.16      1.96 o
  12   3   8        1.75        2.44      1.91 o
  13   3   8       13.02       16.66      2.06 o
  14   3   8        0.97        0.40      1.98 o
  15   3   8        0.83        1.54      2.28 o
  16   3   8        1.89        1.88      2.32 o
 -13   4   8       19.74       18.90      2.54 o
 -12   4   8       60.43       70.60      2.80 o
 -11   4   8       11.55       10.97      2.45 o
 -10   4   8       16.37       13.46      2.42 o
  -9   4   8       39.23       41.41      2.50 o
  -8   4   8        4.11        2.31      2.45 o
  -7   4   8       50.29       52.12      2.36 o
  -6   4   8       18.39       15.67      2.70 o
  -5   4   8       25.36       28.44      2.45 o
  -4   4   8        4.41        4.35      2.62 o
  -3   4   8       41.85       41.00      2.38 o
  -2   4   8       55.34       57.18      2.20 o
  -1   4   8        3.86        5.51      2.12 o
   0   4   8       13.29       12.05      2.04 o
   1   4   8       16.92       14.71      2.17 o
   2   4   8       22.22       19.52      2.10 o
   3   4   8        7.64        6.52      2.19 o
   4   4   8       31.47       29.87      2.53 o
   5   4   8       61.09       60.31      2.25 o
   6   4   8        1.40        2.71      2.21 o
   7   4   8       41.29       40.73      2.35 o
   8   4   8        9.29        8.32      2.19 o
   9   4   8        5.33        9.87      2.32 o
  10   4   8        0.00        0.60      2.25 o
  11   4   8        0.02        2.18      2.33 o
  12   4   8        1.71        1.13      2.35 o
 -21   1   9       26.91       27.93      3.68 o
 -20   1   9        1.82        3.68      3.39 o
 -19   1   9      207.96      213.26      4.41 o
 -18   1   9       34.60       36.54      5.42 o
 -17   1   9       51.64       63.11      4.50 o
 -16   1   9      203.66      224.25      5.42 o
 -15   1   9        0.54        1.90      4.84 o
 -14   1   9       37.56       36.22      3.94 o
 -13   1   9       18.22       17.63      5.10 o
 -12   1   9       96.31      103.48      6.37 o
 -11   1   9      327.76      336.51     30.23 o
 -10   1   9      372.46      370.35     16.67 o
  -9   1   9       32.68       33.99      2.86 o
  -8   1   9        0.12        0.06      2.62 o
  -7   1   9       21.23       23.45      2.50 o
  -6   1   9       14.02       15.44      2.20 o
  -5   1   9        0.26       -0.10      2.29 o
  -4   1   9       77.48       81.24      3.54 o
  -3   1   9       55.52       55.82      2.78 o
  -2   1   9       50.02       44.87      2.16 o
  -1   1   9       95.02       88.05      2.23 o
   0   1   9      219.26      220.35      8.56 o
   1   1   9      124.28      124.33      4.77 o
   2   1   9      349.14      336.83     12.71 o
   3   1   9      766.43      768.49     21.76 o
   4   1   9      271.23      268.83      7.36 o
   5   1   9       50.62       48.62      2.09 o
   6   1   9       32.96       36.02      2.35 o
   7   1   9       60.07       63.71      1.87 o
   8   1   9       65.32       71.06      2.39 o
   9   1   9       82.07       89.14      2.74 o
  10   1   9        2.07        1.38      1.79 o
  11   1   9      192.89      211.19      4.95 o
  12   1   9       29.60       31.94      1.93 o
  13   1   9      163.76      177.65      4.77 o
  14   1   9       15.61       15.03      1.77 o
  15   1   9        0.18        0.07      1.76 o
  16   1   9       10.74       12.52      1.77 o
  17   1   9       27.95       27.55      1.95 o
  18   1   9       12.76       11.00      1.95 o
  19   1   9        0.22        2.00      1.92 o
 -19   2   9        3.97        3.97      4.37 o
 -18   2   9       30.11       27.97      4.17 o
 -17   2   9        4.37        3.90      3.74 o
 -16   2   9        2.97        1.73      3.52 o
 -15   2   9        3.45        3.21      3.41 o
 -14   2   9       22.95       20.92      3.25 o
 -13   2   9        2.99        2.32      3.04 o
 -12   2   9      186.13      190.55      4.37 o
 -11   2   9       12.36       10.20      2.57 o
 -10   2   9       12.13       12.77      2.33 o
  -9   2   9       84.14       93.29      2.51 o
  -8   2   9       11.86       12.83      2.51 o
  -7   2   9      162.89      169.04      5.75 o
  -6   2   9      617.14      621.03     18.53 o
  -5   2   9      210.04      214.93      8.68 o
  -4   2   9       25.15       31.41      2.14 o
  -3   2   9       74.17       76.06      2.45 o
  -2   2   9      327.58      342.22      7.53 o
  -1   2   9      254.60      260.16      8.04 o
   0   2   9      375.99      397.00      8.28 o
   1   2   9        0.19       -0.52      1.93 o
   2   2   9        2.68        1.41      1.83 o
   3   2   9       73.75       76.21      3.11 o
   4   2   9        0.09        2.48      1.66 o
   5   2   9       21.01       22.67      1.87 o
   6   2   9       12.14       12.07      1.88 o
   7   2   9       35.62       36.73      1.89 o
   8   2   9       28.85       33.54      1.82 o
   9   2   9        1.27       -1.11      1.91 o
  10   2   9       38.19       37.17      2.86 o
  11   2   9        5.36        4.50      2.01 o
  12   2   9       34.96       36.15      2.03 o
  13   2   9      191.58      174.25      4.27 o
  14   2   9        0.30       -1.47      2.10 o
  15   2   9       44.74       54.85      2.10 o
  16   2   9        3.17        4.44      1.83 o
  17   2   9       28.14       20.85      2.03 o
  18   2   9        6.24        1.86      1.94 o
 -16   3   9       34.05       36.14      5.88 o
 -15   3   9       27.37       22.64      3.54 o
 -14   3   9        0.98        1.26      3.36 o
 -13   3   9        6.64        7.46      2.79 o
 -12   3   9        0.76        0.27      2.45 o
 -11   3   9        0.86        1.74      2.53 o
 -10   3   9        3.33        3.75      2.52 o
  -9   3   9       13.04       12.34      2.37 o
  -8   3   9       32.55       29.81      2.26 o
  -7   3   9        1.69        1.71      2.07 o
  -6   3   9      130.98      145.73      4.47 o
  -5   3   9       11.15       13.82      2.12 o
  -4   3   9       20.36       26.81      2.48 o
  -3   3   9       38.70       35.63      2.14 o
  -2   3   9       88.55       87.43      2.73 o
  -1   3   9       51.59       53.76      3.01 o
   0   3   9       14.35       15.57      1.85 o
   1   3   9        7.75        7.89      2.01 o
   2   3   9        1.89        0.97      1.91 o
   3   3   9       42.44       42.39      2.04 o
   4   3   9        2.42        4.34      1.86 o
   5   3   9        2.32        3.71      1.85 o
   6   3   9        1.03        1.13      1.86 o
   7   3   9       29.28       26.84      1.96 o
   8   3   9       32.17       32.75      1.99 o
   9   3   9       55.20       46.74      2.06 o
  10   3   9        0.04       -0.26      1.98 o
  11   3   9        0.02        1.93      1.95 o
  12   3   9        5.24        5.94      2.07 o
  13   3   9        3.07        5.13      2.11 o
  14   3   9        1.96        0.13      2.10 o
  15   3   9        3.79        2.68      2.13 o
 -11   4   9       21.32       23.86      3.12 o
 -10   4   9       41.81       47.61      3.18 o
  -9   4   9        0.09        0.31      2.95 o
  -8   4   9        0.92        0.93      2.57 o
  -7   4   9       59.98       62.33      4.22 o
  -6   4   9       38.96       36.77      2.44 o
  -5   4   9        0.81       -0.10      2.14 o
  -4   4   9        6.66        8.41      2.14 o
  -3   4   9        4.33        5.78      2.33 o
  -2   4   9        2.49        0.92      2.12 o
  -1   4   9       11.79       15.79      2.17 o
   0   4   9        1.26        1.10      2.23 o
   1   4   9        6.66        6.27      2.11 o
   2   4   9        2.54        1.42      2.12 o
   3   4   9       13.76       11.04      2.16 o
   4   4   9       76.13       74.87      2.94 o
   5   4   9       38.57       36.45      2.87 o
   6   4   9        0.05        2.27      2.30 o
   7   4   9        2.89        2.05      2.49 o
   8   4   9        0.20        2.36      2.27 o
   9   4   9        7.95        9.53      2.45 o
 -20   0  10       40.86       43.57      5.76 o
 -19   0  10       26.18       23.46      4.44 o
 -18   0  10       59.97       64.32      4.61 o
 -11   0  10        2.61        3.98      5.97 o
 -10   0  10       17.13       19.51      4.46 o
  -9   0  10        3.65        3.44      3.99 o
  -8   0  10      247.69      272.61     10.69 o
  -7   0  10      117.06      113.28      5.48 o
  -6   0  10      168.16      151.11      6.45 o
  -5   0  10       78.88       89.08      6.28 o
  -4   0  10       80.93      101.64      6.17 o
  -3   0  10      250.33      204.41      3.79 o
  -2   0  10        3.31        5.44      2.71 o
  -1   0  10       81.57       89.17      3.31 o
   0   0  10       67.81       70.14      3.24 o
   1   0  10        5.51        6.94      2.75 o
   2   0  10        4.20        2.81      2.79 o
   3   0  10       70.64       63.92      3.39 o
   4   0  10     1115.09     1077.43      5.40 o
   5   0  10        2.39       -0.26      2.79 o
   6   0  10       12.74       12.94      4.64 o
   7   0  10      593.63      633.14      9.08 o
   8   0  10     1056.86     1083.63     31.61 o
   9   0  10      770.29      790.77     18.21 o
  10   0  10        0.96       -1.79      2.85 o
  11   0  10       26.52       28.41      3.06 o
  12   0  10       16.65       22.22      2.55 o
  13   0  10       48.68       56.34      2.54 o
  14   0  10       13.16       17.68      2.45 o
  15   0  10        5.37        7.33      2.46 o
  16   0  10        0.00        3.47      2.51 o
  17   0  10        0.03        0.61      2.56 o
  18   0  10        0.98        2.17      2.69 o
 -20   1  10        0.00       -0.93      3.63 o
 -19   1  10       58.41       58.44      5.88 o
 -18   1  10        0.44        3.34      5.53 o
 -17   1  10       15.53       17.81      5.36 o
 -16   1  10       38.87       42.36      5.48 o
 -15   1  10        6.36        6.22      3.98 o
 -14   1  10       14.99       15.27      6.21 o
 -13   1  10        6.97        8.99      5.04 o
 -12   1  10        7.52       10.36      4.63 o
 -11   1  10      169.57      168.82     17.06 o
 -10   1  10      278.10      273.13     15.50 o
  -9   1  10       12.88       14.75      2.71 o
  -8   1  10        0.01        1.01      2.64 o
  -7   1  10        7.23        7.28      2.42 o
  -6   1  10        0.85        1.84      2.32 o
  -5   1  10       50.34       51.97      2.39 o
  -4   1  10       14.90       15.80      2.15 o
  -3   1  10       56.60       60.80      2.38 o
  -2   1  10       72.20       57.34      3.35 o
  -1   1  10        1.83        2.33      2.08 o
   0   1  10      223.85      193.51      7.56 o
   1   1  10      151.34      140.38      7.88 o
   2   1  10       30.63       31.30      2.12 o
   3   1  10      103.17      102.21      4.08 o
   4   1  10      889.33      926.29     31.96 o
   5   1  10       86.66       83.38      2.77 o
   6   1  10        0.15       -1.08      1.96 o
   7   1  10       65.29       64.51      1.90 o
   8   1  10      145.75      154.06      4.74 o
   9   1  10       63.73       66.50      3.03 o
  10   1  10       16.85       17.13      1.86 o
  11   1  10       42.38       44.39      1.95 o
  12   1  10        9.91        6.77      1.88 o
  13   1  10       72.20       68.36      2.51 o
  14   1  10        1.03        0.87      1.75 o
  15   1  10        5.50        6.52      1.86 o
  16   1  10        0.66       -0.34      1.81 o
  17   1  10        3.04        3.74      1.90 o
  18   1  10        3.09        2.95      1.98 o
 -18   2  10        0.01       -1.03      4.44 o
 -17   2  10        2.54        2.70      4.08 o
 -16   2  10        6.24        8.07      3.76 o
 -15   2  10       12.83       16.42      3.76 o
 -14   2  10        0.74        0.71      3.30 o
 -13   2  10        0.07       -0.29      3.39 o
 -12   2  10       23.33       24.47      3.00 o
 -11   2  10        0.15        0.91      2.56 o
 -10   2  10        0.19        0.84      2.74 o
  -9   2  10       15.20       15.48      2.61 o
  -8   2  10       14.17       11.52      2.49 o
  -7   2  10        3.01        3.23      2.22 o
  -6   2  10       17.18       16.70      2.44 o
  -5   2  10       28.04       28.22      2.23 o
  -4   2  10      140.07      143.51      6.25 o
  -3   2  10        3.08        5.77      2.11 o
  -2   2  10      237.50      251.91     10.46 o
  -1   2  10        0.01        0.66      1.97 o
   0   2  10      373.71      404.88     10.99 o
   1   2  10       22.27       23.32      1.86 o
   2   2  10       90.82       84.54      2.39 o
   3   2  10        8.76        7.44      1.81 o
   4   2  10       44.76       44.44      2.10 o
   5   2  10        2.37        2.49      1.82 o
   6   2  10       12.74       15.39      1.77 o
   7   2  10       13.89       12.87      1.85 o
   8   2  10        6.50        6.44      1.95 o
   9   2  10        2.87        3.58      1.84 o
  10   2  10        1.47        2.59      1.94 o
  11   2  10       32.22       32.15      1.98 o
  12   2  10        5.76        6.53      2.07 o
  13   2  10        2.90        0.64      2.08 o
  14   2  10        7.80        6.73      2.04 o
  15   2  10        8.81        4.98      2.16 o
  16   2  10        1.11        1.07      1.93 o
 -15   3  10       33.94       38.68      4.38 o
 -14   3  10       15.01       17.33      3.80 o
 -13   3  10       22.86       17.72      3.19 o
 -12   3  10       39.47       39.67      4.10 o
 -11   3  10       61.12       63.02      2.88 o
 -10   3  10       56.29       54.04      2.79 o
  -9   3  10       11.85       10.74      2.40 o
  -8   3  10       31.40       33.52      2.61 o
  -7   3  10       24.58       25.69      2.41 o
  -6   3  10      186.27      208.20      8.47 o
  -5   3  10       28.80       34.55      2.56 o
  -4   3  10      181.54      184.83      6.16 o
  -3   3  10       29.32       28.40      2.20 o
  -2   3  10        0.25        1.69      2.01 o
  -1   3  10       15.96       17.84      2.13 o
   0   3  10       23.88       29.49      2.01 o
   1   3  10        0.36        0.46      1.96 o
   2   3  10        1.69        1.90      2.00 o
   3   3  10       11.27       12.42      1.95 o
   4   3  10       37.34       42.32      2.66 o
   5   3  10       11.49       11.55      2.02 o
   6   3  10       59.98       58.21      2.88 o
   7   3  10       58.93       64.96      3.78 o
   8   3  10        3.74        2.38      2.01 o
   9   3  10        0.46        2.15      2.31 o
  10   3  10        6.23        8.01      2.15 o
  11   3  10        0.91        0.32      2.20 o
  12   3  10        0.28       -0.96      2.15 o
  13   3  10        3.77        2.56      2.38 o
  -8   4  10       29.06       25.42      2.58 o
  -7   4  10        1.28        0.14      2.56 o
  -6   4  10       33.10       37.40      2.48 o
  -5   4  10        1.68       -0.77      2.38 o
  -4   4  10        0.61        3.00      2.55 o
  -3   4  10        7.70        6.90      2.42 o
  -2   4  10       46.89       50.49      2.70 o
  -1   4  10        8.62        8.54      2.36 o
   0   4  10        2.97        2.81      2.36 o
   1   4  10        1.71        1.52      2.27 o
   2   4  10        7.64        7.86      2.36 o
   3   4  10        0.10        0.52      2.31 o
   4   4  10        8.41        5.02      2.27 o
   5   4  10        4.37        2.77      2.31 o
   6   4  10        0.29        2.52      2.33 o
 -18   1  11        1.44        0.69      5.71 o
 -17   1  11       13.80       10.49      5.65 o
 -16   1  11        0.15        0.29      5.42 o
 -14   1  11       16.12       16.14      6.97 o
 -13   1  11       42.35       45.82      5.60 o
 -12   1  11       14.70       14.37      4.46 o
 -11   1  11        8.54        9.88      4.46 o
 -10   1  11       25.93       32.93      3.24 o
  -9   1  11       24.75       25.72      2.85 o
  -8   1  11       51.70       54.58      2.77 o
  -7   1  11       32.27       28.77      2.54 o
  -6   1  11        1.57        2.47      2.25 o
  -5   1  11       31.99       32.34      2.37 o
  -4   1  11       34.08       35.13      2.21 o
  -3   1  11       10.40       10.45      2.26 o
  -2   1  11       48.02       37.39      2.27 o
  -1   1  11        3.35        5.36      2.03 o
   0   1  11       19.32       25.61      2.13 o
   1   1  11        9.47       10.11      2.49 o
   2   1  11        3.54        5.70      2.70 o
   3   1  11       13.99       15.25      2.06 o
   4   1  11      483.59      473.88     11.26 o
   5   1  11       69.93       68.86      3.06 o
   6   1  11       17.08       15.88      2.26 o
   7   1  11       11.40       11.37      2.34 o
   8   1  11        0.07        1.03      1.83 o
   9   1  11       10.56       11.62      1.90 o
  10   1  11        2.51        3.61      1.95 o
  11   1  11        9.21        8.34      1.93 o
  12   1  11        9.20        8.82      1.97 o
  13   1  11        8.76        6.93      2.02 o
  14   1  11        0.29        0.81      2.09 o
  15   1  11        0.49       -1.37      1.94 o
  16   1  11        0.33        0.84      1.95 o
 -16   2  11       27.18       26.27      4.15 o
 -15   2  11       43.89       43.04      3.97 o
 -14   2  11       24.95       25.70      3.77 o
 -13   2  11        1.74        3.52      3.62 o
 -12   2  11        8.48        7.80      3.24 o
 -11   2  11       20.15       18.88      3.11 o
 -10   2  11        2.08        2.71      2.91 o
  -9   2  11       12.10       16.61      2.74 o
  -8   2  11        0.47        0.73      2.46 o
  -7   2  11        1.60        2.05      2.24 o
  -6   2  11       14.28       19.95      2.53 o
  -5   2  11        3.27        5.15      2.31 o
  -4   2  11        6.70        4.64      2.12 o
  -3   2  11       53.66       57.53      3.29 o
  -2   2  11       36.16       30.09      2.36 o
  -1   2  11      121.84      122.31      3.24 o
   0   2  11      780.12      787.40     25.65 o
   1   2  11        7.78       10.67      2.04 o
   2   2  11       24.84       25.90      1.98 o
   3   2  11        3.76        2.50      1.99 o
   4   2  11       22.20       18.17      2.40 o
   5   2  11        0.37       -0.46      1.82 o
   6   2  11        2.37        3.02      1.86 o
   7   2  11        1.52        3.45      2.03 o
   8   2  11        0.45       -0.70      1.95 o
   9   2  11        4.05        6.07      1.92 o
  10   2  11        3.43        5.11      2.03 o
  11   2  11        4.61        3.74      1.98 o
  12   2  11        0.32        2.08      2.11 o
  13   2  11        4.84        8.02      2.10 o
  14   2  11        2.62        1.46      2.12 o
 -12   3  11        0.59        1.87      3.21 o
 -11   3  11        1.04        2.34      3.04 o
 -10   3  11        2.89        4.25      2.74 o
  -9   3  11       15.41       17.48      2.69 o
  -8   3  11       10.36        9.26      2.58 o
  -7   3  11       26.41       25.05      2.50 o
  -6   3  11        0.08        2.00      2.36 o
  -5   3  11       28.22       30.07      2.59 o
  -4   3  11       86.22       82.32      5.23 o
  -3   3  11       18.14       16.75      2.35 o
  -2   3  11        1.89        3.27      2.14 o
  -1   3  11        4.39        4.71      2.07 o
   0   3  11        0.00       -0.96      2.03 o
   1   3  11        0.19        1.39      2.21 o
   2   3  11        4.01        5.25      2.06 o
   3   3  11        0.51        1.60      2.12 o
   4   3  11       24.18       22.12      2.12 o
   5   3  11        0.26        0.41      2.13 o
   6   3  11        2.66        3.72      2.04 o
   7   3  11        4.97        4.85      2.11 o
   8   3  11       27.06       19.16      2.33 o
   9   3  11        3.49        0.81      2.17 o
  10   3  11        5.67        5.28      2.10 o
 -11   0  12       14.16       14.44      5.30 o
 -10   0  12        9.26        8.87      4.33 o
  -9   0  12      123.64      122.60      4.77 o
  -8   0  12        8.01       11.09      4.09 o
  -7   0  12       25.43       22.92      3.83 o
  -6   0  12      138.59      129.24      4.31 o
  -5   0  12      386.41      359.57      6.97 o
  -4   0  12      114.23      107.62      3.60 o
  -3   0  12       39.36       36.40      3.48 o
  -2   0  12       17.40       19.73      4.70 o
  -1   0  12       61.62       61.40      3.75 o
   0   0  12       98.07       93.42      3.26 o
   1   0  12        4.33        2.25      3.50 o
   2   0  12        6.75        7.14      3.14 o
   3   0  12       85.74       93.90      3.57 o
   4   0  12        0.63        1.99      3.67 o
   5   0  12        7.98        6.24      2.97 o
   6   0  12        2.94        5.60      3.29 o
   7   0  12       57.86       61.23      5.59 o
   8   0  12       18.71       20.09      3.10 o
   9   0  12        5.28       10.92      3.04 o
  10   0  12        7.13       10.74      3.12 o
  11   0  12        0.02       -0.19      3.12 o
  12   0  12        4.87        4.30      2.59 o
  13   0  12        0.35        1.17      2.81 o
  14   0  12       17.10       18.76      2.93 o
 -16   1  12        2.56        3.11      5.71 o
 -14   1  12        3.68        4.72      7.76 o
 -13   1  12        4.66        5.94      5.42 o
 -12   1  12        0.79        3.92      4.88 o
 -11   1  12        2.15        2.15      3.74 o
 -10   1  12        1.02        1.27      2.93 o
  -9   1  12      142.06      144.40      3.74 o
  -8   1  12        0.19        0.81      2.76 o
  -7   1  12        0.84        1.01      2.58 o
  -6   1  12       10.11       10.67      2.37 o
  -5   1  12       99.11       93.12      4.28 o
  -4   1  12       36.79       36.62      2.62 o
  -3   1  12        3.84        2.53      2.45 o
  -2   1  12      129.50      116.54      6.11 o
  -1   1  12       19.01       15.06      2.18 o
   0   1  12      194.61      174.36      3.51 o
   1   1  12       28.04       28.97      2.72 o
   2   1  12        4.59        4.31      2.62 o
   3   1  12       14.36       14.45      2.51 o
   4   1  12        3.10        3.49      2.30 o
   5   1  12        2.77        2.95      2.31 o
   6   1  12        5.82        7.60      2.15 o
   7   1  12       17.05       14.94      1.95 o
   8   1  12        5.77        4.97      1.93 o
   9   1  12        3.72        2.24      2.00 o
  10   1  12        1.88        1.48      2.12 o
  11   1  12       19.09       20.09      2.04 o
  12   1  12        4.80        6.10      2.04 o
  13   1  12        3.17        3.44      2.10 o
 -14   2  12        0.27        0.55      3.99 o
 -13   2  12        0.56        0.12      3.63 o
 -12   2  12       26.12       26.21      3.55 o
 -11   2  12       27.81       31.87      3.31 o
 -10   2  12        2.14        3.09      2.97 o
  -9   2  12       51.52       52.78      2.88 o
  -8   2  12        1.41        0.81      2.57 o
  -7   2  12        2.00        1.94      2.61 o
  -6   2  12        1.93        1.18      2.44 o
  -5   2  12       27.37       28.95      3.44 o
  -4   2  12        3.91        1.12      2.12 o
  -3   2  12       33.49       27.46      2.60 o
  -2   2  12        6.73        4.76      2.33 o
  -1   2  12       12.26       17.44      2.81 o
   0   2  12       25.19       29.00      1.94 o
   1   2  12       13.61       13.28      2.08 o
   2   2  12       68.36       66.86      2.19 o
   3   2  12        0.26       -0.94      2.11 o
   4   2  12       76.70       77.86      2.62 o
   5   2  12        4.35        4.99      2.07 o
   6   2  12       10.70        9.15      2.02 o
   7   2  12       10.23        9.74      1.97 o
   8   2  12        0.47        0.93      2.07 o
   9   2  12        0.00        2.19      2.35 o
  10   2  12        1.32        3.81      2.20 o
  11   2  12        0.58        0.93      2.11 o
  -9   3  12        4.53        3.28      2.91 o
  -8   3  12       29.35       29.07      2.70 o
  -7   3  12        0.28        0.88      2.62 o
  -6   3  12       14.62       13.41      2.67 o
  -5   3  12      268.64      251.84     18.43 o
  -4   3  12      146.56      131.19      2.77 o
  -3   3  12        0.72        0.51      2.38 o
  -2   3  12        4.88        3.27      2.36 o
  -1   3  12        1.69        3.44      2.35 o
   0   3  12        0.00       -0.46      2.27 o
   1   3  12        0.75        1.54      2.17 o
   2   3  12       12.33       13.09      2.26 o
   3   3  12        0.16        0.65      2.22 o
   4   3  12        7.22        5.45      2.16 o
   5   3  12        8.48        6.86      2.28 o
   6   3  12        0.51        0.26      2.17 o
   7   3  12        0.20        0.14      2.21 o
 -13   1  13       63.63       63.42      6.50 o
 -12   1  13        2.38        4.56      5.23 o
 -11   1  13        5.60        6.19      3.72 o
 -10   1  13        0.10        0.09      3.32 o
  -9   1  13       91.24       81.28      3.78 o
  -8   1  13        8.46       10.36      2.96 o
  -7   1  13        0.01        0.67      2.72 o
  -6   1  13       25.12       24.71      2.78 o
  -5   1  13        3.13        2.18      2.47 o
  -4   1  13       12.51       12.85      2.62 o
  -3   1  13        6.56        7.44      2.64 o
  -2   1  13        0.02       -0.36      2.48 o
  -1   1  13       63.69       60.96      2.75 o
   0   1  13       67.30       66.12      3.64 o
   1   1  13        5.61        5.85      2.40 o
   2   1  13        4.01        4.18      2.74 o
   3   1  13       17.13       17.24      2.59 o
   4   1  13        0.20       -0.56      2.74 o
   5   1  13        0.02       -0.72      2.29 o
   6   1  13        4.53        5.56      2.25 o
   7   1  13        0.01        1.08      2.06 o
   8   1  13       23.12       25.07      2.11 o
   9   1  13        1.76        3.12      2.08 o
  10   1  13      102.91      100.14      2.98 o
  11   1  13        2.87        3.66      2.21 o
 -11   2  13       11.91       12.15      3.44 o
 -10   2  13       15.71       17.17      3.22 o
  -9   2  13       83.06       78.83      6.66 o
  -8   2  13       13.89       11.16      3.04 o
  -7   2  13        0.06        2.76      2.60 o
  -6   2  13        4.91        3.69      2.73 o
  -5   2  13        0.92        0.05      2.70 o
  -4   2  13        2.38        0.88      2.45 o
  -3   2  13        1.67        2.02      2.43 o
  -2   2  13        3.70        2.04      2.24 o
  -1   2  13       35.55       26.19      2.38 o
   0   2  13        0.55        2.35      2.23 o
   1   2  13       21.06       19.10      2.10 o
   2   2  13       15.87       15.66      2.17 o
   3   2  13        6.45        7.33      2.08 o
   4   2  13       23.94       23.56      2.27 o
   5   2  13        6.15        4.82      2.20 o
   6   2  13        5.39        4.96      2.24 o
   7   2  13        1.55        0.37      2.17 o
   8   2  13        1.82        1.60      2.20 o
 -11   0  14       17.99       16.82      5.64 o
 -10   0  14        5.31        8.66      5.17 o
  -9   0  14       15.33        7.99      4.54 o
  -8   0  14       44.15       37.51      4.46 o
  -7   0  14       11.25        7.45      3.99 o
  -6   0  14       11.97       13.87      3.89 o
  -5   0  14       91.72       74.80      4.28 o
  -4   0  14       33.11       35.21      4.84 o
  -3   0  14       16.76       12.05      4.61 o
  -2   0  14       15.17       13.10      3.08 o
  -1   0  14        0.05        1.01      3.16 o
   0   0  14        0.35        4.24      3.81 o
   1   0  14        7.21        7.50      3.16 o
   2   0  14       14.24       14.26      3.26 o
   3   0  14        0.12        3.10      3.30 o
   4   0  14      107.48      113.36     13.02 o
   5   0  14      126.10      140.20      7.61 o
   6   0  14      126.57      133.17      8.67 o
   7   0  14        2.94        2.44      3.36 o
   8   0  14        0.39        4.25      3.71 o
 -10   1  14        2.43        2.13      3.63 o
  -9   1  14       10.84        8.42      3.24 o
  -8   1  14        0.26        2.28      3.38 o
  -7   1  14       13.92       12.62      3.00 o
  -6   1  14        9.80        7.80      2.81 o
  -5   1  14        3.65        2.50      2.50 o
  -4   1  14        1.26        2.30      2.76 o
  -3   1  14        3.11        2.87      2.43 o
  -2   1  14       12.44       11.25      2.51 o
  -1   1  14        0.00        0.87      2.58 o
   0   1  14        0.18        0.89      2.46 o
   1   1  14       43.48       48.58      4.43 o
   2   1  14        0.08        2.56      2.31 o
   3   1  14        5.64        6.27      2.45 o
   4   1  14        0.07        2.75      3.08 o
   5   1  14        6.88        6.83      2.75 o
   6   1  14        0.34        1.98      2.94 o
   7   1  14        7.81        8.48      2.21 o
  -5   2  14       13.91       11.76      2.64 o
  -4   2  14        0.04        1.43      2.61 o
  -3   2  14       15.39       16.88      2.54 o
  -2   2  14       15.81       11.58      2.58 o
  -1   2  14        9.74        9.62      2.80 o
   0   2  14        0.08        1.00      2.29 o
   1   2  14        7.69        7.51      2.50 o
   2   2  14        0.30        2.05      2.40 o
 
